# Supplementary material for: Norfloxacin sesquihydrate
Source: Acta Crystallogr Sect E Struct Rep Online. 2009 Jan 14;65(Pt 2):o303. doi: 10.1107/S160053680900066X (PMC2968347; doi:10.1107/S160053680900066X)
Supplement: Supplementary file 1 [file e-65-0o303-sup1.cif]

##############################################################################
###                                                                        ###
###        Electronic paper (Acta Crystallographica Section E)             ###
###                                                                        ###
##############################################################################
#                                                                            #
# This CIF contains the data in a paper accepted for publication in Acta     #
# Crystallographica Section E. It conforms to the requirements of Notes      #
# for Authors for Section E, and has been peer reviewed under the auspices   #
# of the IUCr Commission on Journals.                                        #
#                                                                            #
# Full details of the Crystallographic Information File format               #
# are given in the paper "The Crystallographic Information File (CIF):       #
# a New Standard Archive File for Crystallography" by S. R. Hall, F. H.      #
# Allen and I. D. Brown [Acta Cryst. (1991), A47, 655-685].                  #
#                                                                            #
# The current version of the core CIF dictionary is obtainable from          #
# ftp://ftp.iucr.org/pub/cif_core.dic. The current version number is 2.4.    #
#                                                                            #
# Software is freely available for graphical display of the structure(s) in  #
# this CIF.  For information consult the CIF home page http://www.iucr.org/  #
# cif/home.html                                                              #
#                                                                            #
# This file may be used for bona fide research purposes within the           #
# scientific community so long as proper attribution is given to the journal # 
# article from which it was obtained.                                        #
#                                                                            #
##############################################################################
                                             
data_I
_audit_creation_method     SHELXL-97
_chemical_name_systematic
;
1-ethyl-6-fluoro-4-oxo-7-(piperazin-4-ium-1-yl)-1,4-dihydroquinoline-3-
carboxylate sesquihydrate
;
_chemical_name_common     'norfloxacin sesquihydrate'
_chemical_formula_moiety     'C16 H18 F N3 O3, 1.42(H2 O)'
_chemical_formula_sum     'C16 H20.84 F N3 O4.42'
_chemical_formula_iupac     'C16 H18 F N3 O3, 1.42H2 O'
_chemical_formula_weight     344.12
_chemical_melting_point     492.5(3)
_symmetry_cell_setting     'monoclinic'
_symmetry_space_group_name_H-M     'P 21/c'
_symmetry_space_group_name_Hall     '-P 2ybc'
loop_
    _symmetry_equiv_pos_as_xyz
    'x, y, z'
    '-x, y+1/2, -z+1/2'
    '-x, -y, -z'
    'x, -y-1/2, z-1/2'
_cell_length_a     8.8434(18)
_cell_length_b     22.312(5)
_cell_length_c     8.7564(18)
_cell_angle_alpha     90.00
_cell_angle_beta     109.35(3)
_cell_angle_gamma     90.00
_cell_volume     1630.2(7)
_cell_formula_units_Z     4
_cell_measurement_reflns_used     3228
_cell_measurement_theta_min     1.83
_cell_measurement_theta_max     26.06
_cell_measurement_temperature     298(2)
_exptl_crystal_description     'block'
_exptl_crystal_colour     'pale yellow'
_exptl_crystal_size_max     0.20
_exptl_crystal_size_mid     0.20
_exptl_crystal_size_min     0.10
_exptl_crystal_density_diffrn     1.402
_exptl_crystal_density_meas     ?
_exptl_crystal_density_method     'not measured'
_exptl_crystal_F_000     725.5
_exptl_absorpt_coefficient_mu     0.111
_exptl_absorpt_correction_type     'none'
_exptl_absorpt_process_details     ?
_exptl_absorpt_correction_T_min     ?
_exptl_absorpt_correction_T_max     ?
_exptl_special_details
;
;
_diffrn_ambient_temperature     298(2)
_diffrn_radiation_type     MoK\a
_diffrn_radiation_wavelength     0.71073
_diffrn_radiation_source     'fine-focus sealed tube'
_diffrn_radiation_monochromator     graphite
_diffrn_measurement_device_type     'Bruker SMART CCD area-detector'
_diffrn_measurement_method     '\f and \w'
_diffrn_detector_area_resol_mean     ?
_diffrn_reflns_number     16819
_diffrn_reflns_av_R_equivalents     0.0442
_diffrn_reflns_av_sigmaI/netI     0.0344
_diffrn_reflns_theta_min     1.83
_diffrn_reflns_theta_max     26.06
_diffrn_reflns_theta_full     26.06
_diffrn_measured_fraction_theta_max     1.000
_diffrn_measured_fraction_theta_full     1.000
_diffrn_reflns_limit_h_min     -10
_diffrn_reflns_limit_h_max     10
_diffrn_reflns_limit_k_min     -27
_diffrn_reflns_limit_k_max     27
_diffrn_reflns_limit_l_min     -10
_diffrn_reflns_limit_l_max     10
_diffrn_standards_number     ?
_diffrn_standards_interval_count     ?
_diffrn_standards_interval_time     ?
_diffrn_standards_decay_%     ?
_refine_special_details
;
Refinement of <i>F</i>^2^ against ALL reflections. The weighted <i>R</i>-factor
<i>wR</i> and goodness of fit <i>S</i> are based on <i>F</i>^2^, conventional
<i>R</i>-factors <i>R</i> are based on <i>F</i>, with <i>F</i> set to zero for
negative <i>F</i>^2^. The threshold expression of <i>F</i>^2^ >
\s(<i>F</i>^2^) is used only for calculating <i>R</i>-factors(gt) <i>etc</i>.
and is not relevant to the choice of reflections for refinement.
<i>R</i>-factors based on <i>F</i>^2^ are statistically about twice as large
as those based on <i>F</i>, and <i>R</i>- factors based on ALL data will be
even larger.
;
_reflns_number_total     3228
_reflns_number_gt     2553
_reflns_threshold_expression     I>2\s(I)
_refine_ls_structure_factor_coef     Fsqd
_refine_ls_matrix_type     full
_refine_ls_R_factor_all     0.1013
_refine_ls_R_factor_gt     0.0808
_refine_ls_wR_factor_gt     0.2017
_refine_ls_wR_factor_ref     0.2175
_refine_ls_goodness_of_fit_ref     1.027
_refine_ls_restrained_S_all     1.027
_refine_ls_number_reflns     3228
_refine_ls_number_parameters     253
_refine_ls_number_restraints     0
_refine_ls_hydrogen_treatment     mixed
_refine_ls_weighting_scheme     calc
_refine_ls_weighting_details
         'calc w=1/[\s^2^(Fo^2^)+(0.1124P)^2^+1.8021P] where P=(Fo^2^+2Fc^2^)/3'
_atom_sites_solution_hydrogens     geom
_atom_sites_solution_primary     direct
_atom_sites_solution_secondary     difmap
_refine_ls_shift/su_max     0.000
_refine_ls_shift/su_mean     0.000
_refine_diff_density_max     0.369
_refine_diff_density_min     -0.261
_refine_ls_extinction_method     none
_refine_ls_extinction_coef     ?
loop_
    _atom_type_symbol
    _atom_type_description
    _atom_type_scat_dispersion_real
    _atom_type_scat_dispersion_imag
    _atom_type_scat_source
    'C' 'C' 0.0033 0.0016
                         'International Tables Vol C Tables 4.2.6.8 and 6.1.1.4'
    'H' 'H' 0.0000 0.0000
                         'International Tables Vol C Tables 4.2.6.8 and 6.1.1.4'
    'N' 'N' 0.0061 0.0033
                         'International Tables Vol C Tables 4.2.6.8 and 6.1.1.4'
    'O' 'O' 0.0106 0.0060
                         'International Tables Vol C Tables 4.2.6.8 and 6.1.1.4'
    'F' 'F' 0.0171 0.0103
                         'International Tables Vol C Tables 4.2.6.8 and 6.1.1.4'
_computing_data_collection     'SMART (Bruker, 1997)'
_computing_cell_refinement     'SAINT (Bruker, 1997)'
_computing_data_reduction     'SAINT (Bruker, 1997)'
_computing_structure_solution     'SHELXS97 (Sheldrick, 2008)'
_computing_structure_refinement     'SHELXL97 (Sheldrick, 2008)'
_computing_molecular_graphics     'SHELXTL (Sheldrick, 2008)'
_computing_publication_material     'SHELXTL (Sheldrick, 2008)'
loop_
    _atom_site_type_symbol
    _atom_site_label
    _atom_site_fract_x
    _atom_site_fract_y
    _atom_site_fract_z
    _atom_site_U_iso_or_equiv
    _atom_site_adp_type
    _atom_site_calc_flag
    _atom_site_refinement_flags
    _atom_site_occupancy
    _atom_site_disorder_assembly
    _atom_site_disorder_group
    F F1 0.2851(2) 0.73405(8) 0.1027(2) 0.0442(5) Uani d . 1 . .
    C C9 0.5896(4) 0.69034(13) 0.4775(4) 0.0313(7) Uani d . 1 . .
    H H9 0.6340 0.6563 0.5365 0.038 Uiso calc R 1 . .
    N N1 0.7787(3) 0.75248(11) 0.6815(3) 0.0313(6) Uani d . 1 . .
    C C8 0.4641(3) 0.68388(13) 0.3326(4) 0.0302(7) Uani d . 1 . .
    C C10 0.6513(4) 0.74655(12) 0.5373(4) 0.0282(6) Uani d . 1 . .
    N N2 0.4098(3) 0.62818(11) 0.2644(3) 0.0338(6) Uani d . 1 . .
    C C6 0.4554(4) 0.79261(13) 0.3075(4) 0.0304(7) Uani d . 1 . .
    H H6 0.4079 0.8265 0.2498 0.037 Uiso calc R 1 . .
    C C7 0.4011(4) 0.73759(13) 0.2506(4) 0.0312(7) Uani d . 1 . .
    C C4 0.6462(4) 0.85899(13) 0.5062(4) 0.0313(7) Uani d . 1 . .
    C C1 0.8307(4) 0.80766(13) 0.7354(4) 0.0327(7) Uani d . 1 . .
    H H1 0.9128 0.8101 0.8344 0.039 Uiso calc R 1 . .
    C C2 0.7747(4) 0.86019(13) 0.6590(4) 0.0315(7) Uani d . 1 . .
    O O1 0.9214(3) 0.91437(11) 0.8908(3) 0.0543(7) Uani d . 1 . .
    O O3 0.5884(3) 0.90336(10) 0.4227(3) 0.0509(7) Uani d . 1 . .
    O O2 0.8443(3) 0.96306(11) 0.6594(3) 0.0563(8) Uani d . 1 . .
    C C5 0.5828(3) 0.79879(12) 0.4528(3) 0.0278(6) Uani d . 1 . .
    C C3 0.8524(4) 0.91709(13) 0.7418(4) 0.0330(7) Uani d . 1 . .
    C C14 0.4966(4) 0.57470(13) 0.3422(4) 0.0378(8) Uani d . 1 . .
    H H14A 0.4622 0.5633 0.4325 0.045 Uiso calc R 1 . .
    H H14B 0.6105 0.5832 0.3838 0.045 Uiso calc R 1 . .
    N N3 0.2914(3) 0.51183(11) 0.1476(3) 0.0382(7) Uani d . 1 . .
    H H3A 0.2528 0.4972 0.2232 0.046 Uiso calc R 1 . .
    H H3B 0.2762 0.4840 0.0697 0.046 Uiso calc R 1 . .
    C C15 0.8690(4) 0.70072(14) 0.7748(4) 0.0391(8) Uani d . 1 . .
    H H15A 0.9077 0.7109 0.8890 0.047 Uiso calc R 1 . .
    H H15B 0.7972 0.6667 0.7607 0.047 Uiso calc R 1 . .
    C C12 0.2026(4) 0.56722(14) 0.0767(4) 0.0427(8) Uani d . 1 . .
    H H12A 0.0884 0.5589 0.0367 0.051 Uiso calc R 1 . .
    H H12B 0.2344 0.5803 -0.0138 0.051 Uiso calc R 1 . .
    C C11 0.2368(4) 0.61614(14) 0.2023(4) 0.0381(8) Uani d . 1 . .
    H H11A 0.1796 0.6523 0.1545 0.046 Uiso calc R 1 . .
    H H11B 0.2002 0.6039 0.2904 0.046 Uiso calc R 1 . .
    C C13 0.4652(4) 0.52396(14) 0.2223(4) 0.0393(8) Uani d . 1 . .
    H H13A 0.5099 0.5339 0.1381 0.047 Uiso calc R 1 . .
    H H13B 0.5186 0.4881 0.2767 0.047 Uiso calc R 1 . .
    C C16 1.0069(5) 0.6835(2) 0.7236(5) 0.0635(12) Uani d . 1 . .
    H H16A 0.9684 0.6701 0.6132 0.095 Uiso calc R 1 . .
    H H16B 1.0656 0.6517 0.7916 0.095 Uiso calc R 1 . .
    H H16C 1.0758 0.7175 0.7327 0.095 Uiso calc R 1 . .
    O O4A 0.1091(6) 0.4638(2) 0.3166(6) 0.0616(18) Uani d P 0.741(11) A 2
    O O5 0.2349(14) 0.5705(7) 0.6166(16) 0.076(3) Uani d P 0.423(6) A 4
    O O4B 0.1742(14) 0.4991(6) 0.4249(17) 0.059(5) Uani d P 0.259(11) A 3
    H H4B 0.134(8) 0.463(3) 0.440(8) 0.13(2) Uiso d . 1 . .
    H H4A 0.020(11) 0.489(4) 0.282(10) 0.19(4) Uiso d . 1 . .
loop_
    _atom_site_aniso_label
    _atom_site_aniso_U_11
    _atom_site_aniso_U_22
    _atom_site_aniso_U_33
    _atom_site_aniso_U_12
    _atom_site_aniso_U_13
    _atom_site_aniso_U_23
    F1 0.0476(11) 0.0359(10) 0.0394(11) -0.0060(8) 0.0016(9) -0.0039(8)
    C9 0.0353(16) 0.0209(14) 0.0396(17) 0.0036(12) 0.0149(13) 0.0037(12)
    N1 0.0330(14) 0.0235(12) 0.0355(14) 0.0007(10) 0.0086(11) 0.0014(10)
    C8 0.0312(15) 0.0244(15) 0.0392(17) -0.0002(12) 0.0170(13) -0.0039(12)
    C10 0.0320(15) 0.0221(14) 0.0342(16) -0.0016(11) 0.0160(13) -0.0018(12)
    N2 0.0301(14) 0.0221(13) 0.0485(16) -0.0002(10) 0.0118(12) -0.0066(11)
    C6 0.0339(16) 0.0232(14) 0.0351(16) 0.0020(12) 0.0128(13) 0.0033(12)
    C7 0.0298(15) 0.0320(16) 0.0313(16) -0.0018(12) 0.0094(12) -0.0039(12)
    C4 0.0355(16) 0.0229(14) 0.0350(16) -0.0020(12) 0.0112(13) -0.0017(12)
    C1 0.0321(16) 0.0328(16) 0.0314(16) 0.0006(13) 0.0082(12) -0.0010(13)
    C2 0.0330(16) 0.0275(15) 0.0348(16) -0.0018(12) 0.0123(13) -0.0026(12)
    O1 0.0660(17) 0.0436(15) 0.0409(14) -0.0094(12) 0.0010(12) -0.0095(11)
    O3 0.0640(17) 0.0217(11) 0.0489(15) -0.0043(11) -0.0056(12) 0.0063(10)
    O2 0.0724(18) 0.0306(13) 0.0495(15) -0.0186(12) -0.0017(13) 0.0018(11)
    C5 0.0313(15) 0.0228(14) 0.0314(15) -0.0014(11) 0.0134(12) -0.0009(11)
    C3 0.0289(15) 0.0274(16) 0.0406(18) 0.0006(12) 0.0086(13) -0.0054(13)
    C14 0.0335(16) 0.0258(15) 0.051(2) 0.0005(13) 0.0106(14) -0.0029(14)
    N3 0.0458(16) 0.0211(13) 0.0436(16) -0.0045(11) 0.0093(13) -0.0048(11)
    C15 0.0448(19) 0.0286(17) 0.0395(18) 0.0020(14) 0.0080(14) 0.0079(13)
    C12 0.0379(18) 0.0264(16) 0.054(2) -0.0032(13) 0.0015(15) -0.0004(14)
    C11 0.0303(17) 0.0266(16) 0.056(2) -0.0009(12) 0.0121(14) -0.0022(14)
    C13 0.0409(18) 0.0226(15) 0.054(2) 0.0026(13) 0.0153(15) -0.0055(14)
    C16 0.060(3) 0.063(3) 0.072(3) 0.025(2) 0.029(2) 0.021(2)
    O4A 0.061(3) 0.058(3) 0.071(3) 0.020(2) 0.031(2) 0.024(3)
    O5 0.048(6) 0.101(10) 0.066(8) 0.015(6) 0.003(5) -0.015(7)
    O4B 0.052(7) 0.060(9) 0.071(10) 0.007(6) 0.030(6) 0.038(8)
_geom_special_details
;
All e.s.d.'s (except the e.s.d. in the dihedral angle between two l.s. planes)
are estimated using the full covariance matrix. The cell e.s.d.'s are taken
into account individually in the estimation of e.s.d.'s in distances, angles
and torsion angles; correlations between e.s.d.'s in cell parameters are only
used when they are defined by crystal symmetry. An approximate (isotropic)
treatment of cell e.s.d.'s is used for estimating e.s.d.'s involving l.s.
planes.
;
loop_
    _geom_bond_atom_site_label_1
    _geom_bond_atom_site_label_2
    _geom_bond_site_symmetry_2
    _geom_bond_distance
    _geom_bond_publ_flag
    F1 C7 . 1.361(3) ?
    C9 C8 . 1.389(4) ?
    C9 C10 . 1.398(4) ?
    C9 H9 . 0.9300 ?
    N1 C1 . 1.344(4) ?
    N1 C10 . 1.392(4) ?
    N1 C15 . 1.486(4) ?
    C8 N2 . 1.393(4) ?
    C8 C7 . 1.413(4) ?
    C10 C5 . 1.406(4) ?
    N2 C14 . 1.459(4) ?
    N2 C11 . 1.469(4) ?
    C6 C7 . 1.352(4) ?
    C6 C5 . 1.399(4) ?
    C6 H6 . 0.9300 ?
    C4 O3 . 1.236(4) ?
    C4 C2 . 1.441(4) ?
    C4 C5 . 1.471(4) ?
    C1 C2 . 1.359(4) ?
    C1 H1 . 0.9300 ?
    C2 C3 . 1.510(4) ?
    O1 C3 . 1.245(4) ?
    O2 C3 . 1.242(4) ?
    C14 C13 . 1.506(4) ?
    C14 H14A . 0.9700 ?
    C14 H14B . 0.9700 ?
    N3 C13 . 1.483(4) ?
    N3 C12 . 1.485(4) ?
    N3 H3A . 0.9000 ?
    N3 H3B . 0.9000 ?
    C15 C16 . 1.483(5) ?
    C15 H15A . 0.9700 ?
    C15 H15B . 0.9700 ?
    C12 C11 . 1.507(5) ?
    C12 H12A . 0.9700 ?
    C12 H12B . 0.9700 ?
    C11 H11A . 0.9700 ?
    C11 H11B . 0.9700 ?
    C13 H13A . 0.9700 ?
    C13 H13B . 0.9700 ?
    C16 H16A . 0.9600 ?
    C16 H16B . 0.9600 ?
    C16 H16C . 0.9600 ?
    O4A H4B . 1.03(7) ?
    O4A H4A . 0.93(10) ?
    O4B H4B . 0.91(7) ?
loop_
    _geom_angle_atom_site_label_1
    _geom_angle_atom_site_label_2
    _geom_angle_atom_site_label_3
    _geom_angle_site_symmetry_1
    _geom_angle_site_symmetry_3
    _geom_angle
    _geom_angle_publ_flag
    C8 C9 C10 . . 122.0(3) ?
    C8 C9 H9 . . 119.0 ?
    C10 C9 H9 . . 119.0 ?
    C1 N1 C10 . . 119.0(2) ?
    C1 N1 C15 . . 117.4(3) ?
    C10 N1 C15 . . 123.4(2) ?
    C9 C8 N2 . . 122.8(3) ?
    C9 C8 C7 . . 115.9(3) ?
    N2 C8 C7 . . 121.1(3) ?
    N1 C10 C9 . . 121.6(3) ?
    N1 C10 C5 . . 118.5(2) ?
    C9 C10 C5 . . 120.0(3) ?
    C8 N2 C14 . . 118.4(3) ?
    C8 N2 C11 . . 119.4(2) ?
    C14 N2 C11 . . 110.2(2) ?
    C7 C6 C5 . . 120.4(3) ?
    C7 C6 H6 . . 119.8 ?
    C5 C6 H6 . . 119.8 ?
    C6 C7 F1 . . 117.9(3) ?
    C6 C7 C8 . . 123.4(3) ?
    F1 C7 C8 . . 118.7(3) ?
    O3 C4 C2 . . 125.4(3) ?
    O3 C4 C5 . . 120.3(3) ?
    C2 C4 C5 . . 114.4(3) ?
    N1 C1 C2 . . 126.2(3) ?
    N1 C1 H1 . . 116.9 ?
    C2 C1 H1 . . 116.9 ?
    C1 C2 C4 . . 119.2(3) ?
    C1 C2 C3 . . 117.1(3) ?
    C4 C2 C3 . . 123.7(3) ?
    C6 C5 C10 . . 118.3(3) ?
    C6 C5 C4 . . 119.1(3) ?
    C10 C5 C4 . . 122.5(3) ?
    O2 C3 O1 . . 124.3(3) ?
    O2 C3 C2 . . 119.1(3) ?
    O1 C3 C2 . . 116.7(3) ?
    N2 C14 C13 . . 110.0(3) ?
    N2 C14 H14A . . 109.7 ?
    C13 C14 H14A . . 109.7 ?
    N2 C14 H14B . . 109.7 ?
    C13 C14 H14B . . 109.7 ?
    H14A C14 H14B . . 108.2 ?
    C13 N3 C12 . . 111.1(2) ?
    C13 N3 H3A . . 109.4 ?
    C12 N3 H3A . . 109.4 ?
    C13 N3 H3B . . 109.4 ?
    C12 N3 H3B . . 109.4 ?
    H3A N3 H3B . . 108.0 ?
    C16 C15 N1 . . 112.4(3) ?
    C16 C15 H15A . . 109.1 ?
    N1 C15 H15A . . 109.1 ?
    C16 C15 H15B . . 109.1 ?
    N1 C15 H15B . . 109.1 ?
    H15A C15 H15B . . 107.9 ?
    N3 C12 C11 . . 110.3(3) ?
    N3 C12 H12A . . 109.6 ?
    C11 C12 H12A . . 109.6 ?
    N3 C12 H12B . . 109.6 ?
    C11 C12 H12B . . 109.6 ?
    H12A C12 H12B . . 108.1 ?
    N2 C11 C12 . . 109.6(3) ?
    N2 C11 H11A . . 109.7 ?
    C12 C11 H11A . . 109.7 ?
    N2 C11 H11B . . 109.7 ?
    C12 C11 H11B . . 109.7 ?
    H11A C11 H11B . . 108.2 ?
    N3 C13 C14 . . 111.6(3) ?
    N3 C13 H13A . . 109.3 ?
    C14 C13 H13A . . 109.3 ?
    N3 C13 H13B . . 109.3 ?
    C14 C13 H13B . . 109.3 ?
    H13A C13 H13B . . 108.0 ?
    C15 C16 H16A . . 109.5 ?
    C15 C16 H16B . . 109.5 ?
    H16A C16 H16B . . 109.5 ?
    C15 C16 H16C . . 109.5 ?
    H16A C16 H16C . . 109.5 ?
    H16B C16 H16C . . 109.5 ?
    H4B O4A H4A . . 102(6) ?
loop_
    _geom_torsion_atom_site_label_1
    _geom_torsion_atom_site_label_2
    _geom_torsion_atom_site_label_3
    _geom_torsion_atom_site_label_4
    _geom_torsion_site_symmetry_1
    _geom_torsion_site_symmetry_2
    _geom_torsion_site_symmetry_3
    _geom_torsion_site_symmetry_4
    _geom_torsion
    _geom_torsion_publ_flag
    C10 C9 C8 N2 . . . . 174.5(3) ?
    C10 C9 C8 C7 . . . . -0.8(4) ?
    C1 N1 C10 C9 . . . . -178.4(3) ?
    C15 N1 C10 C9 . . . . 6.1(4) ?
    C1 N1 C10 C5 . . . . 0.5(4) ?
    C15 N1 C10 C5 . . . . -175.0(3) ?
    C8 C9 C10 N1 . . . . -179.1(3) ?
    C8 C9 C10 C5 . . . . 2.0(4) ?
    C9 C8 N2 C14 . . . . -4.8(4) ?
    C7 C8 N2 C14 . . . . 170.3(3) ?
    C9 C8 N2 C11 . . . . 134.2(3) ?
    C7 C8 N2 C11 . . . . -50.7(4) ?
    C5 C6 C7 F1 . . . . -175.1(3) ?
    C5 C6 C7 C8 . . . . 1.6(5) ?
    C9 C8 C7 C6 . . . . -1.0(4) ?
    N2 C8 C7 C6 . . . . -176.4(3) ?
    C9 C8 C7 F1 . . . . 175.7(3) ?
    N2 C8 C7 F1 . . . . 0.3(4) ?
    C10 N1 C1 C2 . . . . -2.7(5) ?
    C15 N1 C1 C2 . . . . 173.1(3) ?
    N1 C1 C2 C4 . . . . 0.7(5) ?
    N1 C1 C2 C3 . . . . -179.5(3) ?
    O3 C4 C2 C1 . . . . -177.6(3) ?
    C5 C4 C2 C1 . . . . 3.1(4) ?
    O3 C4 C2 C3 . . . . 2.5(5) ?
    C5 C4 C2 C3 . . . . -176.7(3) ?
    C7 C6 C5 C10 . . . . -0.3(4) ?
    C7 C6 C5 C4 . . . . 176.0(3) ?
    N1 C10 C5 C6 . . . . 179.7(3) ?
    C9 C10 C5 C6 . . . . -1.4(4) ?
    N1 C10 C5 C4 . . . . 3.5(4) ?
    C9 C10 C5 C4 . . . . -177.6(3) ?
    O3 C4 C5 C6 . . . . -0.7(4) ?
    C2 C4 C5 C6 . . . . 178.6(3) ?
    O3 C4 C5 C10 . . . . 175.5(3) ?
    C2 C4 C5 C10 . . . . -5.2(4) ?
    C1 C2 C3 O2 . . . . 157.3(3) ?
    C4 C2 C3 O2 . . . . -22.9(5) ?
    C1 C2 C3 O1 . . . . -22.6(4) ?
    C4 C2 C3 O1 . . . . 157.2(3) ?
    C8 N2 C14 C13 . . . . -157.6(3) ?
    C11 N2 C14 C13 . . . . 59.9(3) ?
    C1 N1 C15 C16 . . . . -86.4(4) ?
    C10 N1 C15 C16 . . . . 89.2(4) ?
    C13 N3 C12 C11 . . . . -54.6(4) ?
    C8 N2 C11 C12 . . . . 156.3(3) ?
    C14 N2 C11 C12 . . . . -61.6(3) ?
    N3 C12 C11 N2 . . . . 58.6(4) ?
    C12 N3 C13 C14 . . . . 53.4(4) ?
    N2 C14 C13 N3 . . . . -55.8(4) ?
loop_
    _geom_hbond_atom_site_label_D
    _geom_hbond_atom_site_label_H
    _geom_hbond_atom_site_label_A
    _geom_hbond_site_symmetry_A
    _geom_hbond_distance_DH
    _geom_hbond_distance_HA
    _geom_hbond_distance_DA
    _geom_hbond_angle_DHA
    _geom_hbond_publ_flag
    N3 H3A O4A . 0.900 1.878(4) 2.741 160 y
    N3 H3A O4B . 0.900 2.102(3) 2.952 157 y
    N3 H3B O2 2_645 0.900 1.990 2.777(4) 145 y
    N3 H3B O3 2_645 0.900 2.1500 2.793(4) 128 y
    O4B H4B O1 2_646 0.912(7) 2.02(7) 2.793 141 y
    O4A H4A O2 4_475 0.933(10) 1.90(9) 2.811 165 y
data_global
_journal_date_recd_electronic     2008-11-20
_journal_date_accepted     2009-01-07
_journal_name_full     'Acta Crystallographica, Section E'
_journal_year     2009
_journal_volume     65
_journal_issue      2
_journal_page_first     o303
_journal_page_last     o303
_journal_paper_category     QO
_journal_coeditor_code     GW2057
_publ_contact_author_name     'A. R. P. Sarma Jagarlapudi'
_publ_contact_author_address
;
GVK Biosciences Private Limited
S-1, Phase-1 Technocrats Industrial Estate
Balanagar
Hyderabad
500037
India
;
_publ_contact_author_email     sarma@gvkbio.com
_publ_contact_author_fax     '+ 91 40 2372 1010'
_publ_contact_author_phone     '+ 91 40 2372 1001'
_publ_section_title
;
Norfloxacin sesquihydrate
;
loop_
    _publ_author_name
    _publ_author_footnote
    _publ_author_address
    'Ravindra, Nittala V.' .
;
Birla Institute of Technology
Department of Pharmaceutical Sciences
Mesra
Ranchi 835 215
India
;
    'Panpalia, Gopal M.' .
;
Birla Institute of Technology
Department of Pharmaceutical Sciences
Mesra
Ranchi 835 215
India
;
    'Jagarlapudi, A. R. P. Sarma' .
;
GVK Biosciences Private Limited
S-1, Phase-1 Technocrats Industrial Estate
Balanagar
Hyderabad 500 037
India
;
