# Supplementary material for: Norfloxacin sesquihydrate
Source: Acta Crystallogr Sect E Struct Rep Online. 2009 Jan 14;65(Pt 2):o303. doi: 10.1107/S160053680900066X (PMC2968347; doi:10.1107/S160053680900066X)
Supplement: Supplementary file 2 [file e-65-0o303-Isup2.hkl]

# 
# h,k,l, Fc-squared, Fo-squared, sigma(Fo-squared) and status flag 
# 
data_I
_shelx_title ' NFX in P2(1)/c' 
_shelx_refln_list_code          4 
_shelx_F_calc_maximum      258.32 
_exptl_crystal_F_000       725.50 
_reflns_d_resolution_high  0.8090 
 
loop_ 
 _symmetry_equiv_pos_as_xyz 
 'x, y, z' 
 '-x, y+1/2, -z+1/2' 
 '-x, -y, -z' 
 'x, -y-1/2, z-1/2' 
 
_cell_length_a     8.8434 
_cell_length_b    22.3120 
_cell_length_c     8.7564 
_cell_angle_alpha  90.000 
_cell_angle_beta  109.351 
_cell_angle_gamma  90.000 
 
_shelx_F_squared_multiplier     1.000 
 
loop_ 
 _refln_index_h 
 _refln_index_k 
 _refln_index_l 
 _refln_F_squared_calc 
 _refln_F_squared_meas 
 _refln_F_squared_sigma 
 _refln_observed_status 
   1   0   0     6004.98     6119.82     70.58 o 
   2   0   0      493.86      617.02      9.93 o 
   3   0   0     6192.67     7410.10    101.04 o 
   4   0   0       63.07       76.86      5.64 o 
   5   0   0      761.48      861.36     16.35 o 
   6   0   0      363.82      330.60     10.31 o 
   7   0   0       80.84       97.39      7.11 o 
   8   0   0       11.89       11.17      5.91 o 
   9   0   0        5.72       30.56      7.92 o 
  10   0   0        7.15       21.52      7.92 o 
   1   1   0     3752.34     4009.15     33.19 o 
   2   1   0     2719.47     2844.33     24.76 o 
   3   1   0     1386.69     1478.45     19.89 o 
   4   1   0       44.63       48.82      2.86 o 
   5   1   0     1994.57     2216.54     22.81 o 
   6   1   0      529.71      537.91      9.41 o 
   7   1   0       51.44       52.26      4.73 o 
   8   1   0       13.12       21.12      4.68 o 
   9   1   0        0.02        6.65      4.37 o 
  10   1   0       71.93       91.30     16.99 o 
   0   2   0     1537.27     1362.27     19.48 o 
   1   2   0     3637.37     4332.34     41.42 o 
   2   2   0       51.85       88.63      2.59 o 
   3   2   0     3201.68     3694.14     32.55 o 
   4   2   0       37.91       48.72      2.90 o 
   5   2   0      896.92      987.11     12.62 o 
   6   2   0      143.46      140.03      5.41 o 
   7   2   0       68.33       69.29      4.89 o 
   8   2   0        0.96        4.19      3.64 o 
   9   2   0       22.56       23.79      5.08 o 
  10   2   0        1.73       13.71      7.45 o 
   1   3   0      104.70      130.07      2.57 o 
   2   3   0       13.48       16.25      1.64 o 
   3   3   0     4267.34     4541.33     39.71 o 
   4   3   0     1206.90     1234.53     13.82 o 
   5   3   0       41.23       43.70      3.85 o 
   6   3   0      799.80      707.57     13.04 o 
   7   3   0        0.00        0.10      3.37 o 
   8   3   0      230.41      223.81     13.48 o 
   9   3   0        1.89       12.83      5.17 o 
  10   3   0       69.24       96.08     15.70 o 
   0   4   0     3587.14     3829.10     45.36 o 
   1   4   0       76.00       52.09      2.62 o 
   2   4   0     1143.21     1172.67     12.81 o 
   3   4   0        9.24       16.13      2.01 o 
   4   4   0      110.86      114.89      4.17 o 
   5   4   0     1030.78     1028.21     13.98 o 
   6   4   0      178.35      182.03      6.34 o 
   7   4   0      218.59      188.60      7.10 o 
   8   4   0       37.76       30.84      4.48 o 
   9   4   0        8.95       25.91      7.10 o 
  10   4   0        7.11       20.90      6.55 o 
   1   5   0      119.67      168.09      3.71 o 
   2   5   0     3329.82     3397.76     31.96 o 
   3   5   0     2049.05     2214.67     22.89 o 
   4   5   0       29.66       28.64      3.73 o 
   5   5   0      371.40      384.22      8.88 o 
   6   5   0        4.55        2.10      2.86 o 
   7   5   0       20.75       13.47      3.69 o 
   8   5   0        3.57        8.00      5.04 o 
   9   5   0       14.51       21.59      7.66 o 
  10   5   0       23.77       44.35      9.35 o 
   0   6   0     2691.35     3565.41     56.49 o 
   1   6   0        9.60        1.67      1.63 o 
   2   6   0     1245.68     1266.48     14.04 o 
   3   6   0       24.15       13.84      2.07 o 
   4   6   0        5.72        5.01      2.07 o 
   5   6   0        0.26       -0.45      2.52 o 
   6   6   0      274.69      268.21      8.07 o 
   7   6   0      273.88      236.67     11.91 o 
   8   6   0       29.98       32.88      5.97 o 
   9   6   0        7.59       26.78      7.02 o 
  10   6   0        8.29       16.91      7.86 o 
   1   7   0     1075.95     1181.69     13.28 o 
   2   7   0     1127.09     1186.04     13.55 o 
   3   7   0        0.24       -1.85      1.85 o 
   4   7   0       27.45       32.63      2.90 o 
   5   7   0      332.26      329.32      7.63 o 
   6   7   0       36.47       31.50      3.79 o 
   7   7   0      382.82      328.29      9.72 o 
   8   7   0      655.10      606.87     24.94 o 
   9   7   0       98.12      109.46      9.69 o 
   0   8   0      140.17      186.51      5.44 o 
   1   8   0     1856.13     2021.81     19.17 o 
   2   8   0     6636.14     7563.47     68.14 o 
   3   8   0     4081.81     4515.29     43.15 o 
   4   8   0      112.90      113.32      4.57 o 
   5   8   0       12.75       12.47      2.92 o 
   6   8   0      260.12      226.07      7.09 o 
   7   8   0       88.27      105.10      7.20 o 
   8   8   0       15.34       20.77      6.38 o 
   9   8   0        4.78       23.51      5.79 o 
   1   9   0       90.12       70.96      2.58 o 
   2   9   0      622.17      724.08      9.97 o 
   3   9   0     3280.86     3752.56     36.95 o 
   4   9   0       10.97       26.19      2.93 o 
   5   9   0       46.56       49.25      4.09 o 
   6   9   0      397.98      315.25      9.28 o 
   7   9   0      211.55      194.83      9.32 o 
   8   9   0     1391.76     1189.45     23.25 o 
   9   9   0      247.36      273.85     13.03 o 
   0  10   0      572.44      580.50     11.10 o 
   1  10   0      244.38      260.95      4.85 o 
   2  10   0     2897.32     3448.36     34.27 o 
   3  10   0      243.98      267.24      6.00 o 
   4  10   0       36.76       31.80      3.63 o 
   5  10   0        1.18       -0.84      3.07 o 
   6  10   0       61.19       59.18      5.33 o 
   7  10   0      746.17      663.44     16.06 o 
   8  10   0       68.25       69.23      6.91 o 
   9  10   0       45.52       58.92      7.58 o 
   1  11   0       32.16       28.91      2.27 o 
   2  11   0      580.51      671.81     10.11 o 
   3  11   0      187.84      218.97      6.83 o 
   4  11   0      212.96      211.24      7.68 o 
   5  11   0      265.05      266.05      8.66 o 
   6  11   0        0.00        3.42      3.68 o 
   7  11   0       80.10       83.33      6.94 o 
   8  11   0      369.54      332.23     12.32 o 
   9  11   0      156.12      149.06     17.44 o 
   0  12   0      280.17      260.76      7.66 o 
   1  12   0        1.46        0.53      1.67 o 
   2  12   0      244.71      311.30      6.73 o 
   3  12   0      413.24      380.67      9.26 o 
   4  12   0      343.20      294.67     14.20 o 
   5  12   0       52.76       49.96      5.14 o 
   6  12   0       93.68       81.43      7.55 o 
   7  12   0      132.32      136.96     13.61 o 
   8  12   0        1.13        9.78      6.01 o 
   9  12   0       24.58       35.27      6.66 o 
   1  13   0      244.90      240.40      5.18 o 
   2  13   0       56.53       64.56      4.98 o 
   3  13   0      201.38      213.71      7.50 o 
   4  13   0      259.14      210.46      7.92 o 
   5  13   0        0.50       -3.55      3.55 o 
   6  13   0      231.35      233.30      8.99 o 
   7  13   0        0.01       -0.46      4.47 o 
   8  13   0        1.84       12.27      4.98 o 
   9  13   0       21.87       39.36      6.69 o 
   0  14   0      174.58      147.63      7.24 o 
   1  14   0       22.93       17.87      3.14 o 
   2  14   0       30.48       24.10      3.94 o 
   3  14   0        4.35        1.87      3.46 o 
   4  14   0       29.19       38.41      8.38 o 
   5  14   0       85.98       78.45      5.95 o 
   6  14   0        9.49       18.26      4.90 o 
   7  14   0       35.99       33.62      7.57 o 
   8  14   0        6.23       20.18      5.63 o 
   1  15   0        1.15       -0.60      2.86 o 
   2  15   0       35.99       21.75      4.08 o 
   3  15   0      121.34      131.10      6.74 o 
   4  15   0        0.19        9.15      5.38 o 
   5  15   0       10.92       15.63      4.31 o 
   6  15   0       26.78       23.64      5.32 o 
   7  15   0       63.96       63.76      6.92 o 
   8  15   0        2.35        3.72      5.25 o 
   0  16   0      741.64      726.69     19.20 o 
   1  16   0      189.41      189.63      8.66 o 
   2  16   0      292.43      257.47      8.38 o 
   3  16   0       14.13       12.75      4.21 o 
   4  16   0      185.39      175.81      8.04 o 
   5  16   0      396.10      326.46     10.26 o 
   6  16   0        3.67        2.47      4.70 o 
   7  16   0       34.95       30.50      6.24 o 
   8  16   0        1.85       16.48      5.75 o 
   1  17   0       45.50       62.42      6.25 o 
   2  17   0       48.27       49.12      5.27 o 
   3  17   0       83.76       83.61      6.23 o 
   4  17   0        1.16        1.11      4.88 o 
   5  17   0      154.06      146.95      7.91 o 
   6  17   0      103.62       75.96      7.38 o 
   7  17   0        7.75       16.16      7.10 o 
   8  17   0       18.75       23.28      6.30 o 
   0  18   0     4061.22     4243.40     68.83 o 
   1  18   0       75.23       87.80     16.35 o 
   2  18   0       76.31       69.08      6.82 o 
   3  18   0      307.73      259.54      9.43 o 
   4  18   0      266.39      234.03     13.03 o 
   5  18   0       57.86       66.12      6.23 o 
   6  18   0       14.27       26.73      5.77 o 
   7  18   0        2.79        3.28      5.30 o 
   1  19   0     4032.56     3745.80     50.00 o 
   2  19   0        0.40        2.78      4.57 o 
   3  19   0       54.14       53.41      5.57 o 
   4  19   0      226.56      195.87      9.44 o 
   5  19   0        2.04        4.45      4.36 o 
   6  19   0       18.61       15.69      5.46 o 
   7  19   0       28.94       29.29      6.47 o 
   0  20   0       49.49       56.79     10.76 o 
   1  20   0        0.14       10.19      4.68 o 
   2  20   0       66.65       64.37      6.61 o 
   3  20   0       61.35       56.74      7.08 o 
   4  20   0      280.03      221.72     13.14 o 
   5  20   0      105.47       86.66      6.86 o 
   6  20   0       23.71       32.91      6.98 o 
   7  20   0        0.23       15.25      6.30 o 
   1  21   0        7.67       20.54      6.26 o 
   2  21   0      471.09      364.34     12.53 o 
   3  21   0       36.03       35.61      6.02 o 
   4  21   0       31.25       26.13      5.53 o 
   5  21   0        2.72        2.56      4.67 o 
   6  21   0       22.69       22.93      6.95 o 
   0  22   0        3.91        2.79      8.24 o 
   1  22   0       35.41       43.15      6.39 o 
   2  22   0       29.54       27.79      5.71 o 
   3  22   0      149.53      161.14     13.23 o 
   4  22   0       93.43       97.14      7.98 o 
   5  22   0        0.66        4.74      6.89 o 
   6  22   0        1.58        2.43      6.47 o 
   1  23   0       47.91       53.11      7.83 o 
   2  23   0      110.80       97.61      8.22 o 
   3  23   0       16.91        9.53      5.79 o 
   4  23   0       98.68      103.17      9.79 o 
   5  23   0       53.05       49.38      8.60 o 
   0  24   0        5.41        5.88      8.69 o 
   1  24   0       86.68       92.85      9.31 o 
   2  24   0        1.40        9.11      5.39 o 
   3  24   0       32.80       43.70      6.54 o 
   4  24   0       94.78      106.92      8.69 o 
   5  24   0        7.55       22.21      7.57 o 
   1  25   0       39.80       50.28      8.57 o 
   2  25   0       16.42       18.90      6.93 o 
   3  25   0       32.55       47.92      8.77 o 
   4  25   0        7.62       14.64      6.92 o 
   0  26   0        5.70       11.92     10.52 o 
   1  26   0      104.66      110.44     10.80 o 
   2  26   0        6.21       22.77      7.49 o 
   3  26   0       80.23      109.28      8.89 o 
   1  27   0       86.80       90.62     10.57 o 
   2  27   0      160.22      187.78     23.69 o 
 -10   1   1        1.78       17.10      9.43 o 
  -9   1   1        2.93       16.83      3.91 o 
  -8   1   1       36.55       33.19      4.32 o 
  -7   1   1        1.20        0.71      3.34 o 
  -6   1   1      113.75      128.80      5.07 o 
  -5   1   1     1440.58     1508.61     16.81 o 
  -4   1   1       12.97       16.55      2.30 o 
  -3   1   1      342.45      505.37     20.85 o 
  -2   1   1    12999.67    14686.59    118.44 o 
  -1   1   1       32.12      122.62      2.41 o 
   0   1   1     1602.36     1465.67     22.59 o 
   1   1   1     2370.79     2456.96     22.87 o 
   2   1   1      217.61      309.09      5.56 o 
   3   1   1        0.37        0.66      1.56 o 
   4   1   1        0.34        0.28      1.66 o 
   5   1   1       41.62       47.97      3.20 o 
   6   1   1      130.27      132.40      5.04 o 
   7   1   1      104.63       95.32      8.94 o 
   8   1   1        0.15        2.00      4.53 o 
   9   1   1       25.86       39.63      5.97 o 
 -10   2   1        1.25        9.01     12.37 o 
  -9   2   1        0.99       13.52      4.46 o 
  -8   2   1        0.61        2.26      2.98 o 
  -7   2   1       45.33       56.89      4.69 o 
  -6   2   1        0.75       -2.22      2.22 o 
  -5   2   1        8.83        7.55      2.20 o 
  -4   2   1      308.91      322.86      6.66 o 
  -3   2   1     2101.18     2217.98     28.41 o 
  -2   2   1     6180.46     6565.04     54.24 o 
  -1   2   1      299.49      168.99      3.32 o 
   0   2   1    10580.48    11380.97    105.46 o 
   1   2   1     1298.46     1500.74     13.81 o 
   2   2   1      135.56      151.29      3.28 o 
   3   2   1     2498.80     2614.55     24.38 o 
   4   2   1      679.57      726.41      9.82 o 
   5   2   1       76.06       91.61      3.98 o 
   6   2   1        5.39        9.50      3.02 o 
   7   2   1       28.69       32.62      5.01 o 
   8   2   1        0.16        3.57      4.63 o 
   9   2   1      110.75      103.01      8.47 o 
 -10   3   1        2.08        6.79     12.75 o 
  -9   3   1       16.54       26.09      5.30 o 
  -8   3   1       85.48       85.72      5.50 o 
  -7   3   1      324.83      280.87      9.60 o 
  -6   3   1        3.73        1.27      2.34 o 
  -5   3   1       10.43       10.96      2.23 o 
  -4   3   1      618.20      620.56      8.45 o 
  -3   3   1      131.56      143.48      5.91 o 
  -2   3   1      817.03      925.75     12.54 o 
  -1   3   1       99.60       60.56      1.85 o 
   0   3   1      218.05      304.68      8.45 o 
   1   3   1       43.72       36.88      2.15 o 
   2   3   1        3.14        0.82      1.35 o 
   3   3   1      210.96      192.73      5.84 o 
   4   3   1       42.55       61.94      3.18 o 
   5   3   1      129.93      168.21      5.50 o 
   6   3   1       27.47       25.48      3.25 o 
   7   3   1       18.22       11.96      4.25 o 
   8   3   1        9.18       13.94      5.02 o 
   9   3   1       11.92       25.84      5.57 o 
 -10   4   1        2.68       13.78     14.67 o 
  -9   4   1        5.18       14.96      4.35 o 
  -8   4   1      271.14      252.00      8.20 o 
  -7   4   1        8.82        2.42      3.39 o 
  -6   4   1      149.04      139.45      5.78 o 
  -5   4   1      140.00      150.01      4.66 o 
  -4   4   1       64.08       64.39      3.02 o 
  -3   4   1      680.00      697.15     30.03 o 
  -2   4   1      149.72      212.95      3.79 o 
  -1   4   1      387.17      519.68      6.06 o 
   0   4   1     4856.75     5014.40     41.77 o 
   1   4   1     1001.35      876.72      9.23 o 
   2   4   1     4729.95     4932.36     42.11 o 
   3   4   1      130.92      121.40      3.56 o 
   4   4   1      128.52      138.67      4.21 o 
   5   4   1       66.51       64.09      3.90 o 
   6   4   1      309.70      274.47      8.25 o 
   7   4   1       47.52       56.15      7.84 o 
   8   4   1        7.84       15.00      4.42 o 
   9   4   1        0.00        9.03      5.03 o 
 -10   5   1        0.09       -4.59     13.64 o 
  -9   5   1        0.10       10.63      3.94 o 
  -8   5   1       13.90        9.59      4.36 o 
  -7   5   1        4.53        1.90      3.73 o 
  -6   5   1      615.57      540.04     11.28 o 
  -5   5   1     1161.05     1130.55     13.78 o 
  -4   5   1     2192.01     2255.11     22.10 o 
  -3   5   1       46.69       51.69      2.49 o 
  -2   5   1      283.57      349.15      6.05 o 
  -1   5   1     1461.06     1785.10     16.47 o 
   0   5   1       98.02      142.02      3.20 o 
   1   5   1       85.33       54.50      2.29 o 
   2   5   1      624.78      608.44      7.57 o 
   3   5   1        1.17        4.68      1.73 o 
   4   5   1      230.02      207.27      4.97 o 
   5   5   1      540.14      472.86      9.32 o 
   6   5   1      423.65      382.29     10.59 o 
   7   5   1       29.49       23.40      4.04 o 
   8   5   1        2.08       12.06      4.26 o 
   9   5   1       54.93       55.29      8.61 o 
 -10   6   1        4.48       28.31     15.49 o 
  -9   6   1      159.20      186.04     13.16 o 
  -8   6   1       30.54       30.86      4.46 o 
  -7   6   1       19.39       19.33      3.77 o 
  -6   6   1      540.94      474.05     11.13 o 
  -5   6   1      152.72      185.71      5.04 o 
  -4   6   1       85.50       96.63      3.56 o 
  -3   6   1      135.92      139.45      3.89 o 
  -2   6   1      677.97      770.77      8.75 o 
  -1   6   1     3105.54     3294.39     28.81 o 
   0   6   1      532.52      627.87      7.47 o 
   1   6   1       17.93       14.95      1.86 o 
   2   6   1     1281.98     1276.08     13.29 o 
   3   6   1       65.30       70.32      2.93 o 
   4   6   1      141.47      151.30      4.35 o 
   5   6   1       97.90      106.37      5.06 o 
   6   6   1      490.48      394.04     10.99 o 
   7   6   1        0.50        5.28      3.59 o 
   8   6   1       87.10       95.01     13.25 o 
   9   6   1      180.96      183.64     32.39 o 
 -10   7   1       32.05       32.36     15.56 o 
  -9   7   1       13.62       27.96      7.75 o 
  -8   7   1      164.68      137.98      7.38 o 
  -7   7   1       70.46       77.03      7.60 o 
  -6   7   1       12.77       13.43      3.43 o 
  -5   7   1       55.92       69.12      4.20 o 
  -4   7   1        4.78        5.29      1.83 o 
  -3   7   1      732.95      951.03     63.68 o 
  -2   7   1      100.71      114.27      3.68 o 
  -1   7   1      624.84      687.85      8.06 o 
   0   7   1      165.70      181.60      4.15 o 
   1   7   1      669.66      675.19      8.23 o 
   2   7   1       34.06       40.89      2.68 o 
   3   7   1        0.05        3.03      1.97 o 
   4   7   1      106.84       97.11      4.42 o 
   5   7   1      236.83      221.83      6.65 o 
   6   7   1       87.27       78.54      6.66 o 
   7   7   1      439.43      401.16     11.84 o 
   8   7   1       11.66       15.87      5.18 o 
   9   7   1        2.46       21.43      6.37 o 
 -10   8   1       57.62       89.37     25.16 o 
  -9   8   1       99.51       94.93      9.46 o 
  -8   8   1      161.84      163.62      7.89 o 
  -7   8   1      112.07      103.64      6.85 o 
  -6   8   1       17.85       26.98      4.11 o 
  -5   8   1       13.37        9.32      3.11 o 
  -4   8   1      468.69      481.42      9.60 o 
  -3   8   1     1230.77     1438.97     62.18 o 
  -2   8   1      615.81      666.61      9.30 o 
  -1   8   1      349.24      350.93      5.33 o 
   0   8   1        1.80       11.54      1.77 o 
   1   8   1     3364.13     3600.99     32.08 o 
   2   8   1       51.89       55.53      2.76 o 
   3   8   1       10.07       19.73      2.57 o 
   4   8   1      125.66      130.79      5.25 o 
   5   8   1       89.07       73.18      4.65 o 
   6   8   1        1.28       -1.46      3.38 o 
   7   8   1        1.95        4.30      4.05 o 
   8   8   1        2.91       11.81      5.01 o 
   9   8   1        6.16       31.73     11.80 o 
 -10   9   1       33.04       70.64     27.06 o 
  -9   9   1       22.92       40.78      6.64 o 
  -8   9   1      221.26      204.50      9.90 o 
  -7   9   1        9.45       13.70      3.96 o 
  -6   9   1      146.01      127.08      7.26 o 
  -5   9   1       69.77       74.72      5.06 o 
  -4   9   1      116.58      132.91      7.25 o 
  -3   9   1        9.61        8.14      2.03 o 
  -2   9   1      263.53      239.67      5.40 o 
  -1   9   1      321.00      293.66      5.01 o 
   0   9   1     1846.64     1924.42     18.83 o 
   1   9   1     6871.25     7627.43     64.33 o 
   2   9   1      341.00      428.48      6.59 o 
   3   9   1      408.15      409.99      7.84 o 
   4   9   1      180.30      192.80      6.08 o 
   5   9   1       37.86       35.91      4.01 o 
   6   9   1      102.22      107.61      7.40 o 
   7   9   1      421.27      360.28     12.03 o 
   8   9   1      123.46      112.53     13.51 o 
   9   9   1        2.58       22.47      5.67 o 
  -9  10   1        9.63       28.53      9.04 o 
  -8  10   1        0.11        4.32      4.25 o 
  -7  10   1       27.29       34.80      4.81 o 
  -6  10   1        7.03       10.55      3.87 o 
  -5  10   1      255.54      228.84      7.80 o 
  -4  10   1       84.08       69.19      4.73 o 
  -3  10   1     2157.39     2214.54     25.84 o 
  -2  10   1      166.31      201.55      6.38 o 
  -1  10   1      378.28      359.92      6.49 o 
   0  10   1     1013.90     1144.56     12.81 o 
   1  10   1      429.27      457.20      7.01 o 
   2  10   1     2030.58     2278.62     28.12 o 
   3  10   1      121.59      139.75      6.59 o 
   4  10   1      575.81      436.93     11.97 o 
   5  10   1      849.42      724.04     18.99 o 
   6  10   1      987.49      873.88     26.96 o 
   7  10   1      101.86       99.50      7.93 o 
   8  10   1       10.30       16.72      9.13 o 
   9  10   1       28.84       39.30      6.87 o 
  -9  11   1       33.96       38.73      6.96 o 
  -8  11   1      208.68      193.16     10.55 o 
  -7  11   1      195.96      202.79      8.59 o 
  -6  11   1       27.66       23.36      4.46 o 
  -5  11   1      153.25      177.89      7.28 o 
  -4  11   1      255.43      220.12      8.08 o 
  -3  11   1      433.76      457.66     15.15 o 
  -2  11   1        9.27       11.74      2.42 o 
  -1  11   1      261.83      270.64      5.85 o 
   0  11   1     1800.23     2087.41     20.80 o 
   1  11   1        0.12       -1.37      1.70 o 
   2  11   1       54.19       49.19      2.84 o 
   3  11   1      475.43      565.37      9.75 o 
   4  11   1       18.16        8.62      3.68 o 
   5  11   1        1.30       -3.75      3.75 o 
   6  11   1        0.04       -3.86      3.99 o 
   7  11   1        4.90        6.84      4.29 o 
   8  11   1       90.91       94.32      8.65 o 
   9  11   1       20.01       41.02      9.76 o 
  -9  12   1       19.42       40.57      7.01 o 
  -8  12   1       11.86       19.69      5.74 o 
  -7  12   1        4.11        2.83      3.99 o 
  -6  12   1        1.69        0.96      3.61 o 
  -5  12   1       56.00       65.46      5.45 o 
  -4  12   1        0.03        2.37      3.21 o 
  -3  12   1      260.86      240.94      8.23 o 
  -2  12   1       24.99       17.98      2.87 o 
  -1  12   1       18.23       19.41      2.16 o 
   0  12   1      158.24      160.85      4.43 o 
   1  12   1       61.49       56.21      3.07 o 
   2  12   1        0.47       -0.97      2.20 o 
   3  12   1      173.15      186.12      7.32 o 
   4  12   1      150.53      145.90      6.80 o 
   5  12   1      114.55      140.99      8.28 o 
   6  12   1      138.61      118.75      8.02 o 
   7  12   1       46.62       62.55      6.95 o 
   8  12   1      111.61      115.26      9.65 o 
  -9  13   1       38.86       38.66      7.42 o 
  -8  13   1       92.27      114.28      8.27 o 
  -7  13   1      245.12      234.48      9.53 o 
  -6  13   1        1.08       -0.14      3.66 o 
  -5  13   1      100.81      104.71      6.46 o 
  -4  13   1       83.77       84.95      5.58 o 
  -3  13   1        2.11        1.92      3.12 o 
  -2  13   1      907.23      839.96     12.55 o 
  -1  13   1       32.47       32.21      3.23 o 
   0  13   1       49.24       53.28      3.83 o 
   1  13   1       94.99       95.51      3.85 o 
   2  13   1       30.11       45.05      4.24 o 
   3  13   1      729.15      682.44     18.66 o 
   4  13   1        5.19        9.25      3.90 o 
   5  13   1       84.63       68.98      6.55 o 
   6  13   1       23.93       22.61      5.42 o 
   7  13   1       38.22       37.03      5.92 o 
   8  13   1      184.80      184.91     13.33 o 
  -9  14   1        4.63       14.65      6.45 o 
  -8  14   1        0.01       10.33      4.96 o 
  -7  14   1       12.58       12.23      4.33 o 
  -6  14   1      147.18      137.14      7.52 o 
  -5  14   1      420.35      359.22     10.33 o 
  -4  14   1      205.85      185.91      7.76 o 
  -3  14   1       50.43       59.13      5.00 o 
  -2  14   1        0.23        1.15      2.75 o 
  -1  14   1      170.41      160.57      6.70 o 
   0  14   1      580.56      524.43      8.50 o 
   1  14   1      498.75      492.13      9.31 o 
   2  14   1       31.88       23.05      3.99 o 
   3  14   1        5.29        5.64      3.74 o 
   4  14   1      387.07      343.15      9.96 o 
   5  14   1      285.40      266.58     10.87 o 
   6  14   1       26.46       24.31      6.41 o 
   7  14   1       65.49       62.57      6.91 o 
   8  14   1        3.88       15.41      5.53 o 
  -8  15   1        4.49       12.75      7.84 o 
  -7  15   1       99.21      101.00      7.07 o 
  -6  15   1        7.53        8.56      4.28 o 
  -5  15   1       62.52       64.60      5.66 o 
  -4  15   1       30.43       27.63      4.75 o 
  -3  15   1       21.42       24.09      4.33 o 
  -2  15   1      102.53       77.48      4.67 o 
  -1  15   1       13.32       14.62      3.19 o 
   0  15   1       17.40       15.81      3.13 o 
   1  15   1      242.50      249.24      7.74 o 
   2  15   1      142.06      161.56      7.02 o 
   3  15   1        7.52        9.54      3.78 o 
   4  15   1       17.57       16.02      4.32 o 
   5  15   1      194.12      175.46      9.23 o 
   6  15   1        1.08        2.88      5.03 o 
   7  15   1       43.50       43.29      6.30 o 
   8  15   1       21.51       32.98      6.67 o 
  -8  16   1        2.74       19.23      5.63 o 
  -7  16   1       86.12      101.24     11.73 o 
  -6  16   1      142.55      123.86      8.00 o 
  -5  16   1       22.67       21.85      4.64 o 
  -4  16   1       70.35       69.15      5.92 o 
  -3  16   1       69.21       70.37      5.89 o 
  -2  16   1       62.55       73.82      5.60 o 
  -1  16   1      236.19      212.42      6.88 o 
   0  16   1       14.16       11.81      3.83 o 
   1  16   1       21.92       21.65      4.88 o 
   2  16   1      328.26      289.26      8.92 o 
   3  16   1       21.25       21.11      4.42 o 
   4  16   1        5.38       10.94      7.35 o 
   5  16   1        0.26        2.45      4.48 o 
   6  16   1       28.84       20.12      6.01 o 
   7  16   1        6.72       23.51      5.51 o 
   8  16   1        0.29        3.75      9.22 o 
  -8  17   1       11.54       17.03      7.26 o 
  -7  17   1        0.00       17.68      5.33 o 
  -6  17   1        2.02        1.85      4.15 o 
  -5  17   1       27.70       30.38      5.12 o 
  -4  17   1       17.69       27.86      5.41 o 
  -3  17   1        0.51       -3.47      3.80 o 
  -2  17   1      254.16      230.91      9.99 o 
  -1  17   1     2147.26     2115.24     28.09 o 
   0  17   1      120.18      110.55      6.32 o 
   1  17   1       43.04       46.43      6.80 o 
   2  17   1       94.47      109.16      7.55 o 
   3  17   1       78.00       75.57      5.94 o 
   4  17   1      227.08      183.15      8.40 o 
   5  17   1      361.62      318.49     13.45 o 
   6  17   1       20.20       26.37      7.24 o 
   7  17   1        9.11       14.57      5.65 o 
  -8  18   1       83.14      108.36      8.87 o 
  -7  18   1       69.54       70.34      7.25 o 
  -6  18   1      161.94      152.10     11.03 o 
  -5  18   1        0.21        5.20      4.04 o 
  -4  18   1       19.88       18.14      4.42 o 
  -3  18   1       57.67       57.24      5.67 o 
  -2  18   1      303.43      301.26      9.90 o 
  -1  18   1     3179.70     3063.64     37.73 o 
   0  18   1     2080.66     1881.68     26.23 o 
   1  18   1       44.64       51.33      7.81 o 
   2  18   1       40.72       48.80      6.14 o 
   3  18   1       68.05       58.30      6.15 o 
   4  18   1        0.19       13.02      4.69 o 
   5  18   1       18.28       25.24      6.83 o 
   6  18   1      117.51      102.88      8.31 o 
   7  18   1        2.62        8.86      5.56 o 
  -7  19   1        0.99        4.58      5.08 o 
  -6  19   1       19.96       25.76      5.05 o 
  -5  19   1      141.59      130.05      8.42 o 
  -4  19   1        0.47        5.89      4.72 o 
  -3  19   1      247.61      234.30      9.78 o 
  -2  19   1     2166.44     2002.75     31.48 o 
  -1  19   1       27.87       31.28      7.76 o 
   0  19   1       95.71      103.99      7.65 o 
   1  19   1      210.00      188.33      9.46 o 
   2  19   1       44.16       30.14      5.69 o 
   3  19   1       88.71       83.07      7.16 o 
   4  19   1      129.50      116.32      9.45 o 
   5  19   1      174.24      157.54      9.49 o 
   6  19   1      180.25      140.42      9.48 o 
   7  19   1       12.49       18.14      8.51 o 
  -7  20   1       80.62       70.17      7.69 o 
  -6  20   1        7.38       25.71      4.80 o 
  -5  20   1       13.43       16.11      4.74 o 
  -4  20   1      302.77      272.53     10.15 o 
  -3  20   1      522.92      447.86     15.02 o 
  -2  20   1       14.26       13.77      5.15 o 
  -1  20   1        2.06       -2.37      4.49 o 
   0  20   1      604.60      597.04     15.33 o 
   1  20   1      133.50      118.78     10.25 o 
   2  20   1        3.91        4.45      4.66 o 
   3  20   1       87.06       78.80      7.19 o 
   4  20   1        0.23        1.48      5.38 o 
   5  20   1       43.00       52.83      7.09 o 
   6  20   1        4.19       19.51      5.65 o 
  -6  21   1       26.74       34.62      8.72 o 
  -5  21   1       39.46       49.82      5.86 o 
  -4  21   1       21.84       26.55      6.94 o 
  -3  21   1      181.36      156.99      9.29 o 
  -2  21   1      265.15      269.32     11.59 o 
  -1  21   1      123.71      110.67      9.87 o 
   0  21   1       30.91       24.13      8.01 o 
   1  21   1        0.82        4.74      4.70 o 
   2  21   1       87.00       67.15      6.97 o 
   3  21   1       11.72        8.74      5.00 o 
   4  21   1       24.64       16.19      6.35 o 
   5  21   1        2.73       11.63      6.26 o 
   6  21   1       39.73       44.73      6.97 o 
  -6  22   1        0.15        3.95      5.27 o 
  -5  22   1        0.53        5.58      4.96 o 
  -4  22   1       11.03       10.73      6.45 o 
  -3  22   1      197.05      183.98     10.17 o 
  -2  22   1       70.67       83.00      7.64 o 
  -1  22   1       27.08       13.26      6.39 o 
   0  22   1        1.83        2.60      5.19 o 
   1  22   1        7.45       16.19      5.32 o 
   2  22   1      134.27      123.68      8.48 o 
   3  22   1        0.20       11.87      4.98 o 
   4  22   1       97.37       78.83      8.85 o 
   5  22   1        4.20       12.02      6.70 o 
  -5  23   1        0.29       17.15      6.66 o 
  -4  23   1       20.39       36.14      6.19 o 
  -3  23   1        0.07        6.08      5.10 o 
  -2  23   1        0.29        5.73      5.03 o 
  -1  23   1      194.17      186.70     11.99 o 
   0  23   1       52.21       55.28      8.03 o 
   1  23   1       25.19       36.28      8.16 o 
   2  23   1       51.92       53.95      7.61 o 
   3  23   1       17.21       20.65      5.60 o 
   4  23   1       37.85       45.92      7.84 o 
   5  23   1        0.17        5.94      6.80 o 
  -5  24   1       49.58       65.54     10.58 o 
  -4  24   1       48.74       47.31      9.49 o 
  -3  24   1       43.87       48.97      6.84 o 
  -2  24   1       48.71       66.79      7.40 o 
  -1  24   1      111.54      137.51     15.39 o 
   0  24   1       48.44       47.35      7.91 o 
   1  24   1       16.41       30.82      7.32 o 
   2  24   1       46.83       51.21      6.76 o 
   3  24   1       21.25       36.40      8.76 o 
   4  24   1        7.86       10.21      6.50 o 
  -4  25   1       70.53       89.97      8.03 o 
  -3  25   1       96.18       96.29     11.16 o 
  -2  25   1        2.85        9.13      6.47 o 
  -1  25   1       17.67       22.63      7.59 o 
   0  25   1       29.23       20.51      7.25 o 
   1  25   1        2.34       11.38      6.15 o 
   2  25   1       19.57       34.99      9.42 o 
   3  25   1        0.45        7.98      6.39 o 
  -3  26   1      185.51      220.08     12.02 o 
  -2  26   1        3.41       13.68      7.13 o 
  -1  26   1        0.02       10.55      6.81 o 
   0  26   1        0.17       23.41      7.43 o 
   1  26   1       87.73      102.79     12.09 o 
   2  26   1       72.65       71.80     14.76 o 
  -2  27   1       16.42       49.33     11.84 o 
  -1  27   1       11.96       33.27      8.11 o 
   0  27   1       73.33       90.78     10.37 o 
   1  27   1      281.30      305.87     16.17 o 
 -10   0   2        0.09       30.68      7.58 o 
  -9   0   2      243.37      204.12     27.15 o 
  -8   0   2       64.71       70.96      9.44 o 
  -7   0   2      882.03      797.53     17.30 o 
  -6   0   2       76.39       62.82      5.22 o 
  -5   0   2      676.37      659.28     16.18 o 
  -4   0   2      238.73      202.27      6.23 o 
  -3   0   2     6319.68     6992.85     82.64 o 
  -2   0   2     3902.79     4351.33     61.84 o 
  -1   0   2        6.96        2.15      2.16 o 
   0   0   2    15097.88    15856.56    263.03 o 
   1   0   2     6580.66     6782.02     79.93 o 
   2   0   2      289.70      329.03      7.20 o 
   3   0   2     6021.73     7195.82     86.88 o 
   4   0   2     2410.92     2695.62     37.38 o 
   5   0   2      444.24      452.49     14.41 o 
   6   0   2        3.57        9.61      5.74 o 
   7   0   2        0.11       12.75      6.80 o 
   8   0   2      415.84      363.50     19.85 o 
   9   0   2      149.00      113.74     13.90 o 
 -10   1   2        8.53       31.61      5.65 o 
  -9   1   2        0.05       11.54      5.44 o 
  -8   1   2       48.11       48.50      7.73 o 
  -7   1   2      225.92      219.24      6.33 o 
  -6   1   2      328.38      307.90      6.78 o 
  -5   1   2      796.41      760.51     10.34 o 
  -4   1   2      367.45      330.64      5.73 o 
  -3   1   2    11768.40    12304.99    100.43 o 
  -2   1   2    66727.21    67449.84    586.17 o 
  -1   1   2     4398.38     4762.31     42.88 o 
   0   1   2      565.34      574.56      9.39 o 
   1   1   2      978.77      987.58     11.31 o 
   2   1   2      301.66      270.24      4.52 o 
   3   1   2     2378.62     3067.62     28.49 o 
   4   1   2     1212.18     1228.84     14.47 o 
   5   1   2      135.73      146.83      5.67 o 
   6   1   2       14.06       10.62      4.53 o 
   7   1   2        3.43        4.01      5.23 o 
   8   1   2        9.22       13.80      5.38 o 
   9   1   2       28.82       38.89      7.19 o 
 -10   2   2       11.41       16.75      5.05 o 
  -9   2   2       19.59       36.64      7.16 o 
  -8   2   2      462.11      399.57     15.28 o 
  -7   2   2       40.98       47.69      4.26 o 
  -6   2   2      147.14      121.65      4.70 o 
  -5   2   2     2979.28     2851.41     27.56 o 
  -4   2   2        0.03       -1.56      1.56 o 
  -3   2   2     1589.79     1623.61     17.29 o 
  -2   2   2     1258.31     1218.63     12.03 o 
  -1   2   2     3298.75     3415.49     29.28 o 
   0   2   2       24.24       24.63      1.75 o 
   1   2   2      414.04      408.63      6.30 o 
   2   2   2      528.44      510.46      7.72 o 
   3   2   2       41.33       60.49      2.84 o 
   4   2   2      298.21      313.25      6.14 o 
   5   2   2        0.00       -2.41      2.41 o 
   6   2   2      226.88      226.25      9.39 o 
   7   2   2       43.91       44.60      5.66 o 
   8   2   2      189.24      180.06     10.88 o 
   9   2   2        0.00        4.05      5.42 o 
 -10   3   2       29.04       42.57      7.52 o 
  -9   3   2       82.95       77.47      7.95 o 
  -8   3   2       14.64       13.04      5.43 o 
  -7   3   2        0.31       -0.05      2.89 o 
  -6   3   2       22.48       21.23      2.81 o 
  -5   3   2      985.75      959.91     13.11 o 
  -4   3   2        0.09        3.77      2.85 o 
  -3   3   2     5610.88     6131.13     51.85 o 
  -2   3   2      466.95      491.17      6.23 o 
  -1   3   2      721.19      747.28      8.23 o 
   0   3   2      293.19      206.12      3.81 o 
   1   3   2      518.85      593.81      8.10 o 
   2   3   2      269.68      320.01      5.13 o 
   3   3   2      167.00      151.45      4.81 o 
   4   3   2       42.23       35.87      2.67 o 
   5   3   2        9.70        9.92      2.95 o 
   6   3   2        7.86        5.51      4.21 o 
   7   3   2       25.94       19.14      4.70 o 
   8   3   2        5.55        8.80      5.08 o 
   9   3   2       55.29       70.34      8.16 o 
 -10   4   2       16.14       30.24      9.29 o 
  -9   4   2       16.86       22.66      4.87 o 
  -8   4   2      118.48      119.09      6.55 o 
  -7   4   2       32.18       34.58      4.08 o 
  -6   4   2      441.88      389.87     15.66 o 
  -5   4   2      360.37      387.09      7.50 o 
  -4   4   2     1247.85     1295.62     14.21 o 
  -3   4   2      810.81      807.20      9.46 o 
  -2   4   2     3943.14     4308.66     37.01 o 
  -1   4   2       62.92       41.88      2.15 o 
   0   4   2      465.37      453.71      6.10 o 
   1   4   2      125.09      151.53      3.52 o 
   2   4   2      157.61      154.25      3.65 o 
   3   4   2     1554.47     1697.11     17.69 o 
   4   4   2      296.52      288.70      6.09 o 
   5   4   2       19.79       15.38      3.55 o 
   6   4   2      177.39      195.24     13.23 o 
   7   4   2        0.52        1.48      3.89 o 
   8   4   2       41.59       55.86      7.15 o 
   9   4   2        2.65        9.43      5.64 o 
 -10   5   2       14.00       32.82      9.41 o 
  -9   5   2        3.89       19.32      4.88 o 
  -8   5   2       31.61       31.04      4.22 o 
  -7   5   2      236.59      223.54      7.26 o 
  -6   5   2        1.80        1.01      2.88 o 
  -5   5   2       10.73        7.65      2.22 o 
  -4   5   2       24.00       26.84      4.30 o 
  -3   5   2       69.57       92.07      4.45 o 
  -2   5   2     5583.29     6257.67     59.79 o 
  -1   5   2     1446.03     1484.22     14.63 o 
   0   5   2     4713.35     5297.65     44.96 o 
   1   5   2     1944.17     2102.24     19.92 o 
   2   5   2      675.69      688.42      8.77 o 
   3   5   2      129.46      133.67      4.06 o 
   4   5   2       36.97       31.49      4.01 o 
   5   5   2       17.69       25.81      3.97 o 
   6   5   2       10.35        9.21      4.45 o 
   7   5   2        7.64        5.89      4.15 o 
   8   5   2        8.93       12.24      4.92 o 
   9   5   2        0.04       17.76      7.18 o 
 -10   6   2       26.58       34.47     10.38 o 
  -9   6   2       11.70       27.38      8.13 o 
  -8   6   2       36.41       33.12      5.52 o 
  -7   6   2        0.33        0.48      3.16 o 
  -6   6   2       95.90      103.54      5.11 o 
  -5   6   2       18.27       13.03      2.41 o 
  -4   6   2      108.04      101.64      4.33 o 
  -3   6   2      676.29      658.64      9.70 o 
  -2   6   2      966.01     1084.30     11.75 o 
  -1   6   2     1984.64     2321.65     21.56 o 
   0   6   2      922.69      994.72     10.98 o 
   1   6   2      789.90      869.08     10.09 o 
   2   6   2       36.13       58.09      3.27 o 
   3   6   2       44.22       46.23      2.92 o 
   4   6   2      228.24      201.48      6.80 o 
   5   6   2      356.38      356.96      9.44 o 
   6   6   2       26.03       37.51      5.40 o 
   7   6   2        5.36       15.78      5.08 o 
   8   6   2       19.97       31.26      6.21 o 
   9   6   2       28.90       34.80      8.37 o 
 -10   7   2       15.82       31.90     12.83 o 
  -9   7   2       19.24       44.97      8.40 o 
  -8   7   2       18.61       11.42      4.48 o 
  -7   7   2      245.64      247.34      8.40 o 
  -6   7   2       39.74       40.55      5.01 o 
  -5   7   2      746.29      690.44     10.08 o 
  -4   7   2     1125.29     1303.05     17.40 o 
  -3   7   2      827.37      863.23     11.00 o 
  -2   7   2      146.62      121.89      3.44 o 
  -1   7   2        9.62        9.01      1.76 o 
   0   7   2      332.92      335.29      5.57 o 
   1   7   2     3310.49     3675.31     32.99 o 
   2   7   2     1437.14     1496.28     15.90 o 
   3   7   2        6.75        8.26      2.12 o 
   4   7   2      547.31      520.50     11.90 o 
   5   7   2      297.83      290.66      8.75 o 
   6   7   2      193.68      172.36      7.81 o 
   7   7   2       17.08       22.08      4.98 o 
   8   7   2        2.55       10.09      6.52 o 
   9   7   2       36.19       34.61     11.72 o 
 -10   8   2      538.14      457.22     39.92 o 
  -9   8   2       41.70       60.94      8.61 o 
  -8   8   2      158.65      140.61      8.78 o 
  -7   8   2       96.96      105.03      6.21 o 
  -6   8   2      136.32      143.13      6.54 o 
  -5   8   2      639.83      661.45     11.00 o 
  -4   8   2       44.65       58.83      4.11 o 
  -3   8   2        2.38        4.51      3.01 o 
  -2   8   2      171.23      181.15      4.17 o 
  -1   8   2      662.74      649.70      8.47 o 
   0   8   2       15.54       39.11      2.45 o 
   1   8   2     2043.65     2425.38     23.32 o 
   2   8   2      849.58      758.89      9.92 o 
   3   8   2        2.68        1.51      2.07 o 
   4   8   2      638.72      577.57     13.25 o 
   5   8   2      796.79      695.10     13.82 o 
   6   8   2     3637.85     3283.16     40.44 o 
   7   8   2       40.30       46.83      6.63 o 
   8   8   2        8.01       13.90      8.56 o 
   9   8   2       30.87       40.75     12.72 o 
 -10   9   2       27.23       92.58     25.09 o 
  -9   9   2      148.81      153.36     12.75 o 
  -8   9   2       12.10       12.19      4.48 o 
  -7   9   2       11.56       22.11      4.20 o 
  -6   9   2       89.28       88.11      5.71 o 
  -5   9   2     2620.01     2548.17     73.86 o 
  -4   9   2       59.44       98.08      4.60 o 
  -3   9   2      338.98      345.38     29.15 o 
  -2   9   2        9.93       11.96      2.00 o 
  -1   9   2        1.77        3.24      1.84 o 
   0   9   2    15770.02    18484.68    150.47 o 
   1   9   2     1467.39     1786.70     18.47 o 
   2   9   2       18.49       22.50      2.49 o 
   3   9   2      480.84      493.86     12.45 o 
   4   9   2        1.13       -0.76      2.72 o 
   5   9   2      249.13      271.26      8.79 o 
   6   9   2       70.50       63.45      6.45 o 
   7   9   2       22.69       39.23      6.60 o 
   8   9   2        1.51       12.84      5.32 o 
 -10  10   2      490.97      476.28     51.84 o 
  -9  10   2       44.32       62.29     12.04 o 
  -8  10   2       15.36       32.69      5.42 o 
  -7  10   2       98.42      106.07      6.98 o 
  -6  10   2      549.55      571.64     36.66 o 
  -5  10   2      528.64      558.85     11.76 o 
  -4  10   2        4.31        0.21      2.62 o 
  -3  10   2      352.39      349.61     17.50 o 
  -2  10   2      210.61      179.13      4.51 o 
  -1  10   2      622.34      709.54      9.45 o 
   0  10   2      135.26      154.61      4.39 o 
   1  10   2     2467.40     2904.07     27.77 o 
   2  10   2       91.73       94.18      3.82 o 
   3  10   2      341.08      328.92      8.79 o 
   4  10   2       19.96       20.52      4.97 o 
   5  10   2      277.72      252.03     10.21 o 
   6  10   2     1001.13      906.49     21.92 o 
   7  10   2      168.02      160.47     12.83 o 
   8  10   2       13.70       28.38      6.51 o 
  -9  11   2      125.62      118.78     12.10 o 
  -8  11   2       17.18       18.92      6.88 o 
  -7  11   2        0.21        6.41      3.95 o 
  -6  11   2       84.48       79.49      5.82 o 
  -5  11   2      228.14      226.45      8.06 o 
  -4  11   2      743.26      785.85     13.94 o 
  -3  11   2       91.29      120.62      4.89 o 
  -2  11   2        0.54        4.23      2.39 o 
  -1  11   2      784.96      810.36     10.56 o 
   0  11   2      372.32      454.66      7.53 o 
   1  11   2       43.76       54.57      3.17 o 
   2  11   2      827.31      786.41     10.80 o 
   3  11   2        1.54       -0.54      2.64 o 
   4  11   2      417.30      386.52     11.42 o 
   5  11   2     2430.79     2186.77     33.21 o 
   6  11   2       95.51       96.70      7.36 o 
   7  11   2        1.57        3.58      4.75 o 
   8  11   2       24.62       22.94      6.45 o 
  -9  12   2        0.58       -1.22     11.79 o 
  -8  12   2        8.56       17.32      5.07 o 
  -7  12   2        2.39        3.74      3.76 o 
  -6  12   2      213.14      211.47     26.05 o 
  -5  12   2        2.15        2.88      3.32 o 
  -4  12   2        2.07        5.85      3.47 o 
  -3  12   2       56.58       58.60      4.26 o 
  -2  12   2      113.00      109.14      4.76 o 
  -1  12   2      485.09      499.29      7.98 o 
   0  12   2      559.96      571.90      8.80 o 
   1  12   2      405.40      381.84      7.10 o 
   2  12   2       81.21       91.54      4.64 o 
   3  12   2      245.36      208.39      7.60 o 
   4  12   2      170.33      171.60     11.09 o 
   5  12   2       41.95       39.66      5.63 o 
   6  12   2       31.88       38.24      5.80 o 
   7  12   2        0.34       11.39      5.21 o 
   8  12   2       28.73       30.15      7.37 o 
  -9  13   2        0.80       15.00      6.73 o 
  -8  13   2       13.13       13.77      4.91 o 
  -7  13   2      120.28      126.83      7.39 o 
  -6  13   2       13.66       14.45      4.10 o 
  -5  13   2       80.85       77.50      5.72 o 
  -4  13   2       85.15       88.95      5.70 o 
  -3  13   2       84.44       83.09      4.64 o 
  -2  13   2       46.45       47.69      3.91 o 
  -1  13   2       27.99       41.10      4.01 o 
   0  13   2       36.59       45.50      3.23 o 
   1  13   2       42.43       57.80      3.78 o 
   2  13   2       26.56       16.60      3.69 o 
   3  13   2        0.01       -1.52      3.19 o 
   4  13   2        1.01        4.89      4.11 o 
   5  13   2       77.82       65.49      6.59 o 
   6  13   2       81.17       91.12      7.65 o 
   7  13   2       29.86       39.63      7.19 o 
   8  13   2       20.01       38.99      7.51 o 
  -9  14   2        2.00       12.94      7.43 o 
  -8  14   2        2.58        1.44      6.15 o 
  -7  14   2        3.43        4.51      5.21 o 
  -6  14   2        0.03       -1.50      3.68 o 
  -5  14   2        0.47        1.92      3.71 o 
  -4  14   2       54.42       58.30      5.81 o 
  -3  14   2       29.67       32.05      4.33 o 
  -2  14   2      173.40      156.73      5.96 o 
  -1  14   2     1116.42     1055.21     15.01 o 
   0  14   2      260.65      292.56      6.50 o 
   1  14   2       50.34       48.19      3.50 o 
   2  14   2      650.90      654.71     14.34 o 
   3  14   2       17.21       16.12      4.07 o 
   4  14   2       16.93       12.92      4.66 o 
   5  14   2      229.34      228.41     13.07 o 
   6  14   2        7.15       12.33      4.94 o 
   7  14   2       65.49       53.95      7.93 o 
   8  14   2       10.75       27.15     12.48 o 
  -9  15   2       13.81       16.78      8.03 o 
  -8  15   2      119.60      114.83      8.51 o 
  -7  15   2      271.81      251.39     10.00 o 
  -6  15   2        2.99        2.80      3.93 o 
  -5  15   2        3.48        1.81      3.95 o 
  -4  15   2       42.83       36.06      4.91 o 
  -3  15   2        2.09        3.53      3.72 o 
  -2  15   2        4.32        4.57      3.21 o 
  -1  15   2      255.61      224.43      6.83 o 
   0  15   2      254.38      256.87      7.05 o 
   1  15   2       94.61      119.50      6.13 o 
   2  15   2      108.70      121.75      6.44 o 
   3  15   2       36.90       32.34      4.55 o 
   4  15   2        0.32       -3.80      3.80 o 
   5  15   2       16.69        8.74      4.91 o 
   6  15   2       36.74       42.42      6.46 o 
   7  15   2        1.36       13.00      6.18 o 
  -8  16   2        7.60       13.10      8.26 o 
  -7  16   2       17.23       23.95      4.98 o 
  -6  16   2       28.56       29.77      5.01 o 
  -5  16   2      264.25      280.19      9.75 o 
  -4  16   2       52.72       54.72      5.48 o 
  -3  16   2      222.16      207.05      8.42 o 
  -2  16   2      201.87      176.74      6.82 o 
  -1  16   2        0.90        0.31      2.96 o 
   0  16   2       59.10       67.33      7.57 o 
   1  16   2        6.31        2.44      3.51 o 
   2  16   2      153.03      132.97      6.85 o 
   3  16   2       57.43       53.23      6.07 o 
   4  16   2       44.64       47.87      5.87 o 
   5  16   2        1.60        7.79      4.54 o 
   6  16   2       41.51       38.71      7.58 o 
   7  16   2        0.35       13.28      6.08 o 
  -8  17   2        3.23        9.71      6.43 o 
  -7  17   2       30.67       31.35      5.29 o 
  -6  17   2       25.87       25.97      4.84 o 
  -5  17   2      254.74      214.05      9.12 o 
  -4  17   2      161.22      143.12      7.53 o 
  -3  17   2      999.75      887.62     16.57 o 
  -2  17   2     2853.44     2790.53     34.86 o 
  -1  17   2        1.94       -1.35      3.66 o 
   0  17   2       52.10       53.94      5.18 o 
   1  17   2        0.31       -3.45      4.27 o 
   2  17   2       28.51       22.02      4.72 o 
   3  17   2      126.64      107.83      7.38 o 
   4  17   2        0.46        6.33      5.36 o 
   5  17   2       72.92       50.26      6.53 o 
   6  17   2        5.85       21.31      6.13 o 
   7  17   2        0.40       13.35      6.49 o 
  -8  18   2       44.18       34.46      8.79 o 
  -7  18   2       53.09       59.25      6.12 o 
  -6  18   2      179.35      143.23      8.26 o 
  -5  18   2       13.56       17.90      4.61 o 
  -4  18   2        0.87        2.63      4.01 o 
  -3  18   2     2332.95     2152.51     31.07 o 
  -2  18   2        4.99        5.82      4.30 o 
  -1  18   2     1000.30      895.31     22.33 o 
   0  18   2      113.88      106.14      7.47 o 
   1  18   2        6.49        7.32      4.46 o 
   2  18   2        3.70        6.16      4.43 o 
   3  18   2       74.68       58.83      7.69 o 
   4  18   2      103.88       79.00      7.26 o 
   5  18   2        0.97        4.25      4.86 o 
   6  18   2       16.20       27.71      6.58 o 
  -7  19   2       33.54       46.12     11.42 o 
  -6  19   2      262.15      232.70      9.97 o 
  -5  19   2        0.27        3.98      4.31 o 
  -4  19   2       12.56       14.48      4.41 o 
  -3  19   2       11.26       14.95      4.53 o 
  -2  19   2      846.37      840.96     23.12 o 
  -1  19   2        0.22        0.26      3.79 o 
   0  19   2       88.78       87.76      7.16 o 
   1  19   2      148.02      136.95      8.41 o 
   2  19   2      587.63      428.08     16.65 o 
   3  19   2      471.78      369.41     14.53 o 
   4  19   2       46.28       47.94     10.44 o 
   5  19   2        0.31       10.10      4.95 o 
   6  19   2        0.46        7.39      5.09 o 
  -7  20   2        0.07        1.90      4.35 o 
  -6  20   2       28.20       31.11      5.28 o 
  -5  20   2       22.97       24.05      5.00 o 
  -4  20   2      103.19       84.70      6.63 o 
  -3  20   2      449.90      410.29     13.11 o 
  -2  20   2       58.58       62.83      7.44 o 
  -1  20   2      900.20      790.34     17.82 o 
   0  20   2      318.05      276.18     13.13 o 
   1  20   2      205.57      176.44     10.63 o 
   2  20   2      375.08      305.31     11.42 o 
   3  20   2       43.95       40.30      7.33 o 
   4  20   2        4.30        6.37      5.63 o 
   5  20   2       57.12       71.33     10.92 o 
   6  20   2        0.05       19.71      6.07 o 
  -7  21   2       36.78       55.29     10.68 o 
  -6  21   2       20.45       36.37      6.56 o 
  -5  21   2       37.19       53.94      7.75 o 
  -4  21   2      118.41      107.85      8.21 o 
  -3  21   2       15.23       17.66      5.72 o 
  -2  21   2       28.57       29.43      5.87 o 
  -1  21   2        3.89       12.48      5.96 o 
   0  21   2       11.30        5.91      5.01 o 
   1  21   2       39.41       54.26      6.35 o 
   2  21   2        1.05        7.36      4.63 o 
   3  21   2        5.90        2.88      5.71 o 
   4  21   2       19.07       14.24      6.51 o 
   5  21   2        0.26       10.96      6.47 o 
  -6  22   2        4.11       11.86      5.10 o 
  -5  22   2       33.90       35.61      8.46 o 
  -4  22   2      191.37      175.61     10.15 o 
  -3  22   2        7.11        8.57      5.35 o 
  -2  22   2       51.20       61.06      6.65 o 
  -1  22   2       56.46       55.66      7.98 o 
   0  22   2       32.79       36.62      7.15 o 
   1  22   2        7.64       14.45      5.26 o 
   2  22   2       41.02       50.92      9.28 o 
   3  22   2       72.45       46.29      7.75 o 
   4  22   2        8.22       17.88      6.94 o 
   5  22   2       13.69       19.26      7.37 o 
  -6  23   2        0.49       20.58      8.82 o 
  -5  23   2      231.84      226.46     11.55 o 
  -4  23   2       42.64       61.55      7.04 o 
  -3  23   2      100.95      112.20      9.96 o 
  -2  23   2        5.91        8.26      7.42 o 
  -1  23   2        9.49       16.34      6.43 o 
   0  23   2        0.17        3.34      6.05 o 
   1  23   2       42.38       58.67      7.48 o 
   2  23   2       15.01       15.87      6.53 o 
   3  23   2        0.30        6.58      6.39 o 
   4  23   2       40.31       29.68     10.67 o 
  -5  24   2        7.29       27.96      6.42 o 
  -4  24   2       97.55      114.87     10.10 o 
  -3  24   2       27.37       49.40     10.12 o 
  -2  24   2       46.91       52.63      8.23 o 
  -1  24   2       82.98       86.81      9.68 o 
   0  24   2      109.34      111.94     10.21 o 
   1  24   2      124.07      142.29      9.50 o 
   2  24   2        0.00       17.78      6.23 o 
   3  24   2        0.78        2.41      6.52 o 
   4  24   2        6.57       14.03     10.32 o 
  -4  25   2        9.83       19.73     10.18 o 
  -3  25   2       33.39       44.16      7.64 o 
  -2  25   2        7.27       18.44      6.69 o 
  -1  25   2        0.20       10.43      6.43 o 
   0  25   2       21.38       23.10      6.90 o 
   1  25   2       57.28       71.68     10.82 o 
   2  25   2        7.08        4.46      6.40 o 
   3  25   2        0.73        8.04      7.02 o 
  -3  26   2       62.68       82.27     15.66 o 
  -2  26   2        3.93       18.06     12.81 o 
  -1  26   2        3.35        2.96      8.77 o 
   0  26   2       27.58       51.48      8.73 o 
   1  26   2       84.31      111.04     12.39 o 
   2  26   2       38.95       37.46      8.17 o 
  -1  27   2       31.44       44.23      9.32 o 
   0  27   2        5.16       30.06     10.66 o 
 -10   1   3        4.23       25.15      5.86 o 
  -9   1   3        2.28        9.63      4.43 o 
  -8   1   3      265.01      225.74      9.44 o 
  -7   1   3        6.85       12.43      3.74 o 
  -6   1   3       16.67       13.40      2.58 o 
  -5   1   3      757.40      670.08     10.39 o 
  -4   1   3      513.86      543.63      7.45 o 
  -3   1   3        0.40       -0.23      1.98 o 
  -2   1   3     2182.42     2051.62     20.81 o 
  -1   1   3       31.16       24.69      1.94 o 
   0   1   3       31.08       27.18      1.94 o 
   1   1   3       98.38       99.47      4.76 o 
   2   1   3     1672.45     1764.78     19.50 o 
   3   1   3      204.66      214.01      5.61 o 
   4   1   3       33.87       26.73      4.85 o 
   5   1   3       57.63       59.27      5.83 o 
   6   1   3        0.29        5.96      4.16 o 
   7   1   3      273.09      244.40     12.50 o 
   8   1   3       20.14       31.60      6.75 o 
 -10   2   3        2.09       19.19      5.08 o 
  -9   2   3       41.56       38.89      6.49 o 
  -8   2   3       16.00       20.33      4.28 o 
  -7   2   3      207.95      187.35      7.37 o 
  -6   2   3       86.82       95.83      4.33 o 
  -5   2   3      856.86      870.53     11.24 o 
  -4   2   3     2276.24     2415.13     23.07 o 
  -3   2   3      634.14      655.01      8.95 o 
  -2   2   3        3.69        6.04      1.45 o 
  -1   2   3     1655.36     1737.87     18.14 o 
   0   2   3      251.80      273.92      5.28 o 
   1   2   3     2325.50     2558.30     25.80 o 
   2   2   3      331.95      301.62      6.31 o 
   3   2   3        0.05       -0.59      2.21 o 
   4   2   3       73.15       74.23      4.95 o 
   5   2   3      343.68      302.56     12.66 o 
   6   2   3       46.46       46.83      5.88 o 
   7   2   3       67.06       61.57      7.56 o 
   8   2   3        2.79        5.20      5.68 o 
 -10   3   3       46.37       82.88     17.76 o 
  -9   3   3        2.29       17.25      5.03 o 
  -8   3   3       53.03       54.33      5.70 o 
  -7   3   3      383.17      331.16      9.22 o 
  -6   3   3      120.66      108.93      4.38 o 
  -5   3   3        0.01       -0.74      1.77 o 
  -4   3   3        0.44        2.91      1.99 o 
  -3   3   3      828.81      836.31      9.67 o 
  -2   3   3      187.94      195.54      4.13 o 
  -1   3   3      581.29      658.87      8.08 o 
   0   3   3      137.55      108.77      3.15 o 
   1   3   3      161.66      184.09      4.71 o 
   2   3   3      122.47      148.42      4.87 o 
   3   3   3       49.20       63.04      3.84 o 
   4   3   3        0.03       -1.85      2.91 o 
   5   3   3       73.90       86.49      6.63 o 
   6   3   3      246.56      218.02      9.84 o 
   7   3   3       12.80        8.79      5.38 o 
   8   3   3        3.30        5.09      5.35 o 
 -10   4   3       33.72       43.57      8.41 o 
  -9   4   3       31.48       43.08      5.86 o 
  -8   4   3      185.93      150.04      8.21 o 
  -7   4   3      408.36      342.56     10.70 o 
  -6   4   3       63.15       54.46      3.50 o 
  -5   4   3       91.88      112.37      6.51 o 
  -4   4   3       37.85       37.53      2.56 o 
  -3   4   3      131.00      139.22      3.65 o 
  -2   4   3        4.09        2.02      1.56 o 
  -1   4   3      152.44      196.11      4.13 o 
   0   4   3      218.78      180.91      4.91 o 
   1   4   3      113.66      140.34      4.38 o 
   2   4   3        0.26        0.95      2.15 o 
   3   4   3      304.83      281.91      6.79 o 
   4   4   3      124.39      129.05      5.45 o 
   5   4   3       21.13       17.21      5.35 o 
   6   4   3        0.32        7.51      4.18 o 
   7   4   3       60.87       69.06      8.08 o 
   8   4   3       36.68       43.18      7.29 o 
 -10   5   3       31.12       43.10      9.12 o 
  -9   5   3        3.62        4.35      6.34 o 
  -8   5   3       44.57       46.39      5.46 o 
  -7   5   3        0.12        3.76      3.74 o 
  -6   5   3        0.12        0.15      2.35 o 
  -5   5   3      746.91      680.11      9.83 o 
  -4   5   3      609.25      555.28      8.09 o 
  -3   5   3       83.45      113.62      3.56 o 
  -2   5   3       81.24       82.82      3.05 o 
  -1   5   3     2052.98     2087.26     20.06 o 
   0   5   3     2585.35     2784.39     25.81 o 
   1   5   3       12.63       22.22      2.28 o 
   2   5   3        1.61        3.99      2.47 o 
   3   5   3      266.86      234.16      6.36 o 
   4   5   3      112.44      119.92      7.38 o 
   5   5   3       23.75       20.47      4.87 o 
   6   5   3       37.77       31.17      6.73 o 
   7   5   3       25.29       27.22      5.52 o 
   8   5   3        7.51       13.40      6.06 o 
 -10   6   3       23.19       39.95      7.40 o 
  -9   6   3       19.13       24.05      5.38 o 
  -8   6   3       14.13       13.18      4.92 o 
  -7   6   3       40.77       36.25      5.01 o 
  -6   6   3      454.15      431.35     12.08 o 
  -5   6   3      340.22      301.08      6.39 o 
  -4   6   3       62.13       59.86      3.16 o 
  -3   6   3       79.91       73.28      3.91 o 
  -2   6   3      241.83      231.76      4.83 o 
  -1   6   3      210.31      185.03      4.33 o 
   0   6   3     1674.94     1747.02     17.74 o 
   1   6   3       79.04       58.61      3.01 o 
   2   6   3       84.57       76.43      3.76 o 
   3   6   3       28.87       25.78      3.36 o 
   4   6   3       21.91       19.99      4.11 o 
   5   6   3      263.40      256.52     10.21 o 
   6   6   3        0.26       -4.00      4.00 o 
   7   6   3       48.41       71.38      7.06 o 
   8   6   3       11.85       12.67      7.16 o 
 -10   7   3       76.03       69.74     10.97 o 
  -9   7   3        7.37       21.62      5.35 o 
  -8   7   3       36.46       32.96      6.03 o 
  -7   7   3        3.18       12.76      7.90 o 
  -6   7   3      127.23      120.97      5.38 o 
  -5   7   3       13.57       13.75      2.67 o 
  -4   7   3       18.41       17.90      2.44 o 
  -3   7   3      149.57      167.26      4.48 o 
  -2   7   3     1067.69     1200.30     13.43 o 
  -1   7   3     1027.17     1034.77     12.04 o 
   0   7   3      538.94      615.36      8.65 o 
   1   7   3      386.03      391.55      6.70 o 
   2   7   3      112.98      112.52      3.99 o 
   3   7   3       93.21       97.80      8.70 o 
   4   7   3     1760.17     1649.12     23.22 o 
   5   7   3       42.46       41.68      5.70 o 
   6   7   3       18.02       23.08      5.03 o 
   7   7   3      163.16      163.18     14.45 o 
   8   7   3       11.24       12.79      8.96 o 
 -10   8   3        1.30       20.11      7.31 o 
  -9   8   3        0.27       19.55      5.43 o 
  -8   8   3        6.04        6.50      5.85 o 
  -7   8   3       17.58       31.61      5.62 o 
  -6   8   3       16.60       15.51      3.40 o 
  -5   8   3      175.63      177.67      7.54 o 
  -4   8   3        0.01       -2.03      2.03 o 
  -3   8   3        5.39        4.69      2.01 o 
  -2   8   3       53.54       67.09      3.19 o 
  -1   8   3      254.13      255.25      5.77 o 
   0   8   3       41.98       73.39      3.43 o 
   1   8   3       40.08       33.16      2.75 o 
   2   8   3        0.98        2.10      2.18 o 
   3   8   3        8.22        4.51      3.21 o 
   4   8   3      635.46      582.50     12.53 o 
   5   8   3      788.73      718.08     16.63 o 
   6   8   3        3.65        5.37      4.24 o 
   7   8   3       34.01       37.76      6.62 o 
   8   8   3       15.76       30.51      6.70 o 
 -10   9   3        1.31       26.60      6.07 o 
  -9   9   3       31.87       39.43      6.27 o 
  -8   9   3        0.00        6.02      4.67 o 
  -7   9   3       64.63       54.22      6.63 o 
  -6   9   3      145.15      165.52      9.30 o 
  -5   9   3      251.09      235.56      7.36 o 
  -4   9   3      183.58      182.85      5.15 o 
  -3   9   3       59.24       52.77      3.97 o 
  -2   9   3        4.63        3.56      2.11 o 
  -1   9   3      324.74      326.54      6.27 o 
   0   9   3     1221.79     1319.59     15.02 o 
   1   9   3        3.47        0.56      2.20 o 
   2   9   3      260.28      241.94      5.78 o 
   3   9   3        4.54       10.28      3.40 o 
   4   9   3      702.65      669.09     17.37 o 
   5   9   3       74.02       65.84      6.25 o 
   6   9   3       79.66       73.32      8.05 o 
   7   9   3        0.06       11.51      5.39 o 
   8   9   3       16.71       51.47     10.36 o 
 -10  10   3      117.06      140.19     10.59 o 
  -9  10   3        3.32       13.17      5.71 o 
  -8  10   3       18.68       28.24      5.93 o 
  -7  10   3      179.06      193.18     10.50 o 
  -6  10   3        9.84        9.30      3.63 o 
  -5  10   3       85.78       71.56      5.02 o 
  -4  10   3        0.39        0.79      2.63 o 
  -3  10   3        0.84        2.95      2.21 o 
  -2  10   3     2560.76     2703.45     26.40 o 
  -1  10   3      856.04      926.76     11.87 o 
   0  10   3      346.48      367.38      9.85 o 
   1  10   3       36.27       25.22      2.80 o 
   2  10   3       59.98       61.68      3.74 o 
   3  10   3        5.73        8.01      3.56 o 
   4  10   3        6.72        3.62      4.85 o 
   5  10   3      563.55      496.91     14.67 o 
   6  10   3      341.08      298.19     13.52 o 
   7  10   3       27.60       42.51      7.20 o 
   8  10   3        7.02       25.54      6.62 o 
 -10  11   3        0.01       45.04     14.76 o 
  -9  11   3        6.84       26.11      8.51 o 
  -8  11   3      158.34      144.91     10.22 o 
  -7  11   3       42.24       35.33      6.03 o 
  -6  11   3       83.95       80.25      6.88 o 
  -5  11   3      115.23      120.10      6.29 o 
  -4  11   3       89.29       91.42      5.67 o 
  -3  11   3        0.05        0.84      2.94 o 
  -2  11   3       14.56       22.81      2.73 o 
  -1  11   3      244.68      239.55      5.70 o 
   0  11   3      507.98      573.19     11.31 o 
   1  11   3       26.64       39.29      3.29 o 
   2  11   3      175.52      193.83      6.28 o 
   3  11   3     1231.76     1154.11     18.43 o 
   4  11   3     1766.53     1645.31     24.18 o 
   5  11   3       39.60       35.81      5.64 o 
   6  11   3       12.17       10.09      5.24 o 
   7  11   3        0.87        8.63      6.67 o 
   8  11   3       47.61       73.97     18.65 o 
  -9  12   3        0.00       13.92      5.40 o 
  -8  12   3        5.22        8.89      4.74 o 
  -7  12   3       29.62       32.50      5.76 o 
  -6  12   3        0.62        2.07      3.41 o 
  -5  12   3      200.10      211.34     10.06 o 
  -4  12   3       57.87       50.49      5.74 o 
  -3  12   3        5.93        0.57      2.86 o 
  -2  12   3      667.37      689.93     11.36 o 
  -1  12   3      389.12      359.19      7.43 o 
   0  12   3      491.95      466.74      8.34 o 
   1  12   3       35.50       34.11      3.34 o 
   2  12   3       23.56       33.63      4.34 o 
   3  12   3      590.48      556.71     22.46 o 
   4  12   3       72.41       73.26      6.77 o 
   5  12   3       53.58       59.56      8.34 o 
   6  12   3        8.44       18.09      6.01 o 
   7  12   3       22.68       25.42      6.47 o 
  -9  13   3        0.83       32.16      8.57 o 
  -8  13   3       21.46       33.70      6.26 o 
  -7  13   3       38.54       40.56      6.41 o 
  -6  13   3       38.90       45.11      5.20 o 
  -5  13   3        5.04       12.16      3.90 o 
  -4  13   3       11.42        4.94      3.54 o 
  -3  13   3      937.40      827.29     25.99 o 
  -2  13   3       90.47       86.73      4.77 o 
  -1  13   3      399.59      356.30      7.29 o 
   0  13   3      127.86      124.12      4.91 o 
   1  13   3      479.52      444.29      8.44 o 
   2  13   3        4.42        1.23      3.33 o 
   3  13   3        2.85        1.93      4.08 o 
   4  13   3       13.63       12.40      4.99 o 
   5  13   3       26.56       26.64      5.30 o 
   6  13   3      149.97      125.00      9.86 o 
   7  13   3       18.79       17.19      6.69 o 
  -9  14   3       50.96       59.10     11.46 o 
  -8  14   3        0.06       12.65      5.00 o 
  -7  14   3        0.84        3.29      4.58 o 
  -6  14   3      256.51      245.80     11.92 o 
  -5  14   3       12.37        9.21      3.91 o 
  -4  14   3      184.90      200.29      7.99 o 
  -3  14   3      279.85      278.36      8.20 o 
  -2  14   3      228.05      216.85      7.00 o 
  -1  14   3      370.33      358.08      9.24 o 
   0  14   3        3.11        4.17      2.79 o 
   1  14   3       69.11       70.51      5.23 o 
   2  14   3      217.50      172.72      8.50 o 
   3  14   3       29.98       26.26      4.94 o 
   4  14   3       31.30       47.77      5.88 o 
   5  14   3       48.10       38.38      5.89 o 
   6  14   3        3.42       12.77      5.89 o 
   7  14   3        0.16       16.80      6.34 o 
  -9  15   3       26.50       65.94     13.95 o 
  -8  15   3        4.95       17.67      5.70 o 
  -7  15   3       25.41       38.23      9.69 o 
  -6  15   3      198.39      175.71     10.17 o 
  -5  15   3        3.65        5.02      3.80 o 
  -4  15   3      130.93      145.42      7.42 o 
  -3  15   3        3.91        4.32      3.65 o 
  -2  15   3      193.10      165.59      6.51 o 
  -1  15   3      220.20      226.27      7.13 o 
   0  15   3       71.71       80.67      4.91 o 
   1  15   3       13.06       12.46      3.98 o 
   2  15   3      219.62      219.53      9.55 o 
   3  15   3        5.32        9.59      4.39 o 
   4  15   3       76.64       67.93      6.60 o 
   5  15   3        0.02       -0.42      4.52 o 
   6  15   3        0.29       10.96      5.63 o 
   7  15   3      123.47      122.05     10.59 o 
  -8  16   3        1.98       16.45      5.64 o 
  -7  16   3        3.45       16.90      6.54 o 
  -6  16   3      126.46      133.22     12.28 o 
  -5  16   3        0.00       -2.66      3.52 o 
  -4  16   3        8.49        8.76      5.94 o 
  -3  16   3      267.35      249.11      9.71 o 
  -2  16   3      138.92      131.04      6.24 o 
  -1  16   3       32.17       24.57      3.93 o 
   0  16   3        0.51        1.69      3.61 o 
   1  16   3       10.32       10.73      4.28 o 
   2  16   3      221.55      192.34     10.20 o 
   3  16   3      165.14      161.59      8.91 o 
   4  16   3       18.41       16.10      4.91 o 
   5  16   3       32.22       30.61      5.70 o 
   6  16   3        2.60        8.65      5.93 o 
  -8  17   3      121.96      140.15     14.76 o 
  -7  17   3      116.50      115.92     13.53 o 
  -6  17   3        0.29        5.21      4.38 o 
  -5  17   3        2.55        0.24      3.83 o 
  -4  17   3      583.06      549.11     13.02 o 
  -3  17   3      978.32      856.64     16.26 o 
  -2  17   3      639.30      588.07     11.80 o 
  -1  17   3       14.26       17.44      3.83 o 
   0  17   3        0.11       -1.43      4.46 o 
   1  17   3       21.23       19.18      5.21 o 
   2  17   3        7.60        0.92      4.99 o 
   3  17   3       20.71       24.35      5.36 o 
   4  17   3       99.50       93.58      7.87 o 
   5  17   3       12.11       17.38      6.09 o 
   6  17   3       75.80       84.31      9.16 o 
  -8  18   3       21.36       38.55     11.54 o 
  -7  18   3        0.20       15.79      5.85 o 
  -6  18   3        0.15       11.92      4.77 o 
  -5  18   3       73.39       71.09      6.19 o 
  -4  18   3      530.10      503.01     12.76 o 
  -3  18   3      100.95      101.87      6.61 o 
  -2  18   3       14.93       21.59      4.42 o 
  -1  18   3        3.16        4.05      3.76 o 
   0  18   3        8.23        5.11      4.71 o 
   1  18   3       26.62       39.59      5.59 o 
   2  18   3      317.22      268.51     12.79 o 
   3  18   3      409.75      352.60     12.20 o 
   4  18   3        2.11       11.01      4.88 o 
   5  18   3       51.65       66.17     11.38 o 
   6  18   3       10.34       29.43      8.70 o 
  -7  19   3       13.33       20.02     10.40 o 
  -6  19   3        1.54       11.56      4.95 o 
  -5  19   3      438.17      380.47     11.58 o 
  -4  19   3      254.38      259.00     10.11 o 
  -3  19   3      745.61      684.17     14.84 o 
  -2  19   3     1062.59      997.09     20.27 o 
  -1  19   3        5.25        8.19      3.94 o 
   0  19   3       43.35       41.34      5.68 o 
   1  19   3       39.52       33.34      5.39 o 
   2  19   3       10.55       14.95      5.61 o 
   3  19   3      273.11      247.61     13.02 o 
   4  19   3       62.19       61.32     12.62 o 
   5  19   3        0.18        3.20      5.45 o 
  -7  20   3       36.18       47.23      7.40 o 
  -6  20   3        0.63        8.00      5.62 o 
  -5  20   3      346.24      321.40     11.26 o 
  -4  20   3      611.34      578.79     14.29 o 
  -3  20   3      185.20      191.19      9.81 o 
  -2  20   3        6.01       13.58      4.91 o 
  -1  20   3       37.09       25.44      5.53 o 
   0  20   3       22.13       15.49      4.93 o 
   1  20   3      466.85      357.09     12.21 o 
   2  20   3        3.13        6.69      5.50 o 
   3  20   3       24.31       13.51      6.40 o 
   4  20   3       21.99       16.12      6.67 o 
   5  20   3        0.91       14.06      6.68 o 
  -7  21   3       10.66       27.04      7.17 o 
  -6  21   3        6.23       20.93      5.42 o 
  -5  21   3        0.04        4.26      5.11 o 
  -4  21   3        2.20       10.37      4.95 o 
  -3  21   3        0.00        3.35      4.71 o 
  -2  21   3        1.60       10.02      4.68 o 
  -1  21   3       17.54       25.05      6.64 o 
   0  21   3       14.17       25.06      5.49 o 
   1  21   3       86.92       73.61      8.23 o 
   2  21   3       95.11      109.30     10.86 o 
   3  21   3       28.90       37.67      7.51 o 
   4  21   3        0.96       -2.88      7.18 o 
   5  21   3       18.12       24.81      7.85 o 
  -6  22   3       14.60       23.29      6.14 o 
  -5  22   3      125.60      142.33      9.54 o 
  -4  22   3       95.66      101.53      8.09 o 
  -3  22   3        9.63       22.75      5.72 o 
  -2  22   3       68.42       85.90     11.58 o 
  -1  22   3       24.62       21.14      6.48 o 
   0  22   3        0.04        6.76      4.76 o 
   1  22   3        0.89        9.32      6.08 o 
   2  22   3       14.66       11.97      6.04 o 
   3  22   3       36.59       42.26      8.33 o 
   4  22   3        0.08       16.92      6.60 o 
  -5  23   3        1.58       13.27      6.14 o 
  -4  23   3       12.06       26.02      5.92 o 
  -3  23   3       43.69       52.93      7.77 o 
  -2  23   3        0.16        1.41      5.83 o 
  -1  23   3       94.22       90.32      9.27 o 
   0  23   3       76.53       85.26      8.88 o 
   1  23   3       16.19       21.85      6.95 o 
   2  23   3        1.04        9.08      6.12 o 
   3  23   3        0.34        3.39      6.17 o 
  -5  24   3       61.07       90.22      9.03 o 
  -4  24   3       45.30       60.87      9.10 o 
  -3  24   3        7.53       26.06      5.98 o 
  -2  24   3        1.41       16.60      7.79 o 
  -1  24   3       23.07       26.62      7.13 o 
   0  24   3        1.67       18.65      6.30 o 
   1  24   3       28.26       33.30      7.14 o 
   2  24   3        2.66        2.38      6.09 o 
   3  24   3        4.47       14.41      6.97 o 
  -4  25   3       15.28       25.01      8.75 o 
  -3  25   3       15.91       34.23      7.74 o 
  -2  25   3        8.38       17.58      8.35 o 
  -1  25   3        3.61        9.22      6.62 o 
   0  25   3       48.20       57.13     16.31 o 
   1  25   3        0.16       11.26     10.32 o 
   2  25   3       13.20        3.25      6.50 o 
  -2  26   3        1.16       21.36      8.50 o 
  -1  26   3       77.99      129.27     12.78 o 
   0  26   3       39.32       53.11     10.73 o 
 -10   0   4        2.21       22.38     13.03 o 
  -9   0   4      136.31      135.10     13.34 o 
  -8   0   4       55.59       59.77      7.40 o 
  -7   0   4       80.60       84.41      8.34 o 
  -6   0   4        6.99       11.95      5.23 o 
  -5   0   4     5248.39     5203.04     80.41 o 
  -4   0   4    10088.44    11524.21    159.93 o 
  -3   0   4     1504.98     1614.41     29.10 o 
  -2   0   4     1623.62     1763.14     31.28 o 
  -1   0   4      889.54      792.23     13.71 o 
   0   0   4       82.66       73.24      6.76 o 
   1   0   4     5083.73     6172.24     75.39 o 
   2   0   4      523.14      488.84     14.20 o 
   3   0   4      302.42      293.62     12.14 o 
   4   0   4        6.36        0.71      5.19 o 
   5   0   4       87.92       91.45      9.14 o 
   6   0   4       23.87       39.89     14.12 o 
   7   0   4       74.16       70.05     11.97 o 
   8   0   4        3.53       11.96      8.88 o 
 -10   1   4      140.68      147.50     12.02 o 
  -9   1   4       25.11       24.44      6.24 o 
  -8   1   4        0.16        6.07      3.71 o 
  -7   1   4      162.78      156.21      8.23 o 
  -6   1   4       14.27       17.82      4.15 o 
  -5   1   4     3437.34     3425.36     39.14 o 
  -4   1   4        1.84        4.57      3.87 o 
  -3   1   4      141.35      127.04      5.18 o 
  -2   1   4      116.90      123.60      3.79 o 
  -1   1   4       33.08       35.05      2.41 o 
   0   1   4      110.66      113.73      4.86 o 
   1   1   4     1871.73     2053.58     22.40 o 
   2   1   4      124.26      170.19      5.74 o 
   3   1   4      311.07      313.73     13.09 o 
   4   1   4       17.53       12.15      4.11 o 
   5   1   4       55.21       39.52      4.97 o 
   6   1   4      508.89      378.77     14.25 o 
   7   1   4       52.44       36.47      7.24 o 
   8   1   4        5.22       22.10      7.58 o 
 -10   2   4       18.99       22.39      6.63 o 
  -9   2   4       53.20       66.21      7.18 o 
  -8   2   4        7.57       12.53      4.28 o 
  -7   2   4      102.62       80.67      6.16 o 
  -6   2   4       82.22       82.01      5.47 o 
  -5   2   4     3581.87     3312.48     38.11 o 
  -4   2   4     3138.66     3349.47     37.63 o 
  -3   2   4      333.49      297.20      7.12 o 
  -2   2   4      938.38      986.45     11.18 o 
  -1   2   4      155.77      151.63      3.97 o 
   0   2   4     2786.74     3007.46     27.97 o 
   1   2   4       50.05       99.55      4.11 o 
   2   2   4     1009.45      933.16     12.92 o 
   3   2   4      104.64       89.57      5.42 o 
   4   2   4       88.41       78.05      6.91 o 
   5   2   4       89.36       77.72      6.60 o 
   6   2   4       48.45       39.85      5.76 o 
   7   2   4        7.69        9.35      5.91 o 
   8   2   4        0.18        6.19      5.82 o 
 -10   3   4      135.88      110.56     20.18 o 
  -9   3   4        0.01        7.34      3.94 o 
  -8   3   4        8.42       12.72      3.93 o 
  -7   3   4       59.72       57.98      8.16 o 
  -6   3   4      137.85      138.36      6.51 o 
  -5   3   4      158.03      165.54      7.95 o 
  -4   3   4       62.64       55.72      3.62 o 
  -3   3   4      506.30      503.90      8.02 o 
  -2   3   4        0.00        3.35      1.76 o 
  -1   3   4      467.24      539.89      8.37 o 
   0   3   4     1435.55     1471.75     17.78 o 
   1   3   4      830.43      901.06     12.43 o 
   2   3   4       21.82       20.77      2.99 o 
   3   3   4       17.23       12.37      3.66 o 
   4   3   4      291.01      296.30      9.08 o 
   5   3   4      351.32      282.42     10.81 o 
   6   3   4        9.24       10.05      5.10 o 
   7   3   4       66.31       74.85     11.57 o 
   8   3   4        0.02        8.50      6.15 o 
 -10   4   4        8.79       14.30      6.94 o 
  -9   4   4       22.72       25.58      5.73 o 
  -8   4   4        0.99        3.58      3.81 o 
  -7   4   4      406.32      342.38      9.71 o 
  -6   4   4       42.83       43.23      4.34 o 
  -5   4   4      289.35      293.99      8.14 o 
  -4   4   4       17.80       18.45      2.29 o 
  -3   4   4     1374.71     1334.16     16.81 o 
  -2   4   4     3344.32     3417.81     31.24 o 
  -1   4   4       32.43       26.39      2.30 o 
   0   4   4      188.61      173.04      4.43 o 
   1   4   4       79.28       98.96      5.43 o 
   2   4   4      158.80      174.20      6.69 o 
   3   4   4       60.36       53.34      5.21 o 
   4   4   4        0.32        2.30      3.60 o 
   5   4   4        5.43        3.17      4.23 o 
   6   4   4        8.66        6.69      4.89 o 
   7   4   4       40.13       46.14      7.51 o 
   8   4   4        2.36       14.43      6.52 o 
 -10   5   4       20.87       40.80      6.74 o 
  -9   5   4        6.17       15.78      5.56 o 
  -8   5   4       28.42       34.30      5.68 o 
  -7   5   4       83.62       51.47      5.64 o 
  -6   5   4       14.76       16.08      3.72 o 
  -5   5   4      235.38      218.36      7.09 o 
  -4   5   4      634.62      603.67      8.69 o 
  -3   5   4      246.07      262.78      5.36 o 
  -2   5   4      410.28      394.29      6.95 o 
  -1   5   4       13.01        9.52      2.07 o 
   0   5   4       38.55       35.62      2.67 o 
   1   5   4      347.06      369.92      7.63 o 
   2   5   4       31.69       37.04      3.43 o 
   3   5   4     1392.56     1321.58     21.70 o 
   4   5   4       26.75       21.15      4.81 o 
   5   5   4       30.73       23.37      5.15 o 
   6   5   4       24.78       26.51      5.53 o 
   7   5   4        3.66       16.51      6.99 o 
   8   5   4        1.09       10.77      6.13 o 
 -10   6   4       25.69       35.01      6.50 o 
  -9   6   4       28.53       40.68     10.10 o 
  -8   6   4       18.42       20.79      6.79 o 
  -7   6   4       11.47       14.65      4.54 o 
  -6   6   4       46.28       38.23      4.98 o 
  -5   6   4       87.32       87.09      4.42 o 
  -4   6   4      200.06      199.92      5.04 o 
  -3   6   4      167.88      184.11      4.75 o 
  -2   6   4       21.80       21.64      2.46 o 
  -1   6   4      741.67      712.07      9.71 o 
   0   6   4      940.93      963.15     12.46 o 
   1   6   4      603.81      614.42     10.26 o 
   2   6   4      212.06      217.02      6.46 o 
   3   6   4       29.55       31.69      3.98 o 
   4   6   4       46.87       48.24      5.85 o 
   5   6   4       16.30        9.74      4.56 o 
   6   6   4        8.65       12.26      5.02 o 
   7   6   4       28.29       40.99      7.12 o 
 -10   7   4        0.84       14.39      5.27 o 
  -9   7   4       17.34       13.07      5.89 o 
  -8   7   4       54.77       43.12      6.45 o 
  -7   7   4      644.98      529.41     26.70 o 
  -6   7   4        4.57        4.19      3.66 o 
  -5   7   4      457.20      425.70      9.08 o 
  -4   7   4        2.29        0.35      2.07 o 
  -3   7   4       44.45       47.92      3.05 o 
  -2   7   4      235.61      244.47      5.51 o 
  -1   7   4       51.52       60.30      3.72 o 
   0   7   4       99.11      112.58      4.34 o 
   1   7   4      194.40      184.60      5.89 o 
   2   7   4       42.74       30.20      3.58 o 
   3   7   4      592.84      589.31     12.22 o 
   4   7   4      581.59      526.03     13.72 o 
   5   7   4        0.54       -3.99      3.99 o 
   6   7   4      267.34      252.12     12.68 o 
   7   7   4        0.95       13.53      7.46 o 
 -10   8   4       14.10       24.31      9.47 o 
  -9   8   4        0.52       11.50      7.47 o 
  -8   8   4       66.29       76.34     11.10 o 
  -7   8   4     1054.80      914.68     21.84 o 
  -6   8   4       11.98       19.86      5.22 o 
  -5   8   4        8.64        9.59      3.16 o 
  -4   8   4       39.07       53.62      3.51 o 
  -3   8   4      377.82      355.00      6.84 o 
  -2   8   4     1133.76     1268.04     14.80 o 
  -1   8   4     1731.67     1790.51     19.15 o 
   0   8   4        1.03       -1.82      2.20 o 
   1   8   4       93.01       95.47      4.73 o 
   2   8   4       92.63      115.18      5.38 o 
   3   8   4      220.31      241.34      8.52 o 
   4   8   4      157.34      132.92     10.54 o 
   5   8   4        6.25        8.13      5.30 o 
   6   8   4       45.23       37.60      6.87 o 
   7   8   4       48.56       67.13      8.25 o 
 -10   9   4       10.35       19.30      5.85 o 
  -9   9   4       56.13       65.87      7.71 o 
  -8   9   4      266.49      252.68     12.72 o 
  -7   9   4      259.55      242.21     11.81 o 
  -6   9   4        0.94       -3.49      5.19 o 
  -5   9   4      228.34      209.37      7.20 o 
  -4   9   4      793.42      710.34     18.83 o 
  -3   9   4      930.12      909.80     12.10 o 
  -2   9   4       16.43       23.82      2.81 o 
  -1   9   4      724.38      784.18     10.97 o 
   0   9   4      319.29      312.69      6.65 o 
   1   9   4       29.25       30.22      3.51 o 
   2   9   4      515.51      458.93     10.09 o 
   3   9   4     1809.77     1690.64     30.44 o 
   4   9   4     3371.20     3220.56     43.90 o 
   5   9   4       26.78       17.45      5.06 o 
   6   9   4       55.67       57.50      8.24 o 
   7   9   4       45.32       37.50      7.89 o 
 -10  10   4       18.02       32.78      6.83 o 
  -9  10   4        0.47       15.83      5.45 o 
  -8  10   4       25.76       30.28      6.17 o 
  -7  10   4      375.73      314.44     12.84 o 
  -6  10   4        4.22       14.57      4.87 o 
  -5  10   4       75.07       78.57      5.34 o 
  -4  10   4        0.28        4.49      2.81 o 
  -3  10   4      112.34      113.83      4.64 o 
  -2  10   4     3304.65     3491.91     33.32 o 
  -1  10   4        3.09       10.00      2.57 o 
   0  10   4      129.92      130.25      4.94 o 
   1  10   4      947.07      899.08     13.74 o 
   2  10   4      499.62      439.69     12.40 o 
   3  10   4     2940.21     2873.41     35.63 o 
   4  10   4      175.46      171.03      9.09 o 
   5  10   4        9.88        9.25      5.37 o 
   6  10   4       24.34       21.79      6.34 o 
   7  10   4       16.09       23.91      7.03 o 
  -9  11   4       10.64       27.11      5.96 o 
  -8  11   4       54.86       57.11      7.58 o 
  -7  11   4       42.43       54.82      7.04 o 
  -6  11   4        8.63        4.57      5.24 o 
  -5  11   4        0.26       -3.36      3.36 o 
  -4  11   4       49.56       49.28      4.25 o 
  -3  11   4        0.29        2.37      2.94 o 
  -2  11   4       71.57       94.61      4.44 o 
  -1  11   4       14.65       25.05      3.12 o 
   0  11   4      763.03      772.25     11.46 o 
   1  11   4      318.50      286.63     11.00 o 
   2  11   4        2.05       -2.22      3.42 o 
   3  11   4       63.09       77.70      5.96 o 
   4  11   4        0.39       -1.11      3.96 o 
   5  11   4        0.01       -0.08      4.92 o 
   6  11   4        0.14        7.43      5.65 o 
   7  11   4       23.62       35.73      7.57 o 
  -9  12   4       33.73       37.62      8.87 o 
  -8  12   4        0.02        9.37      4.86 o 
  -7  12   4       21.54       27.91      6.76 o 
  -6  12   4      349.25      309.85     12.56 o 
  -5  12   4      212.18      218.45      9.09 o 
  -4  12   4       12.63        3.12      3.34 o 
  -3  12   4      428.06      385.81      8.92 o 
  -2  12   4        3.22        9.11      3.27 o 
  -1  12   4       38.34       43.56      3.68 o 
   0  12   4      498.13      437.64      8.55 o 
   1  12   4       89.27      104.30      5.41 o 
   2  12   4      179.11      203.55     10.11 o 
   3  12   4      100.31      117.41      8.59 o 
   4  12   4       38.46       42.63      6.71 o 
   5  12   4        5.47        3.10      5.03 o 
   6  12   4       14.29       16.48      6.21 o 
   7  12   4       17.81       23.62      6.73 o 
  -9  13   4        4.85       29.05      8.31 o 
  -8  13   4       41.33       41.43      8.88 o 
  -7  13   4       18.23       36.79      6.35 o 
  -6  13   4        5.77       19.62      9.93 o 
  -5  13   4       10.16        7.27      4.03 o 
  -4  13   4        0.01        1.31      3.42 o 
  -3  13   4        1.41        1.12      3.10 o 
  -2  13   4       96.76       90.02      5.15 o 
  -1  13   4        4.84       11.17      3.11 o 
   0  13   4      680.97      614.74     10.43 o 
   1  13   4        2.40       -2.10      3.48 o 
   2  13   4        0.53        5.67      3.84 o 
   3  13   4      354.13      288.57     10.77 o 
   4  13   4       20.79       22.41      5.06 o 
   5  13   4       40.36       43.54      6.68 o 
   6  13   4       46.09       42.09      7.59 o 
  -9  14   4        5.19       26.29      6.09 o 
  -8  14   4       42.76       42.81      8.98 o 
  -7  14   4       58.13       69.71      7.82 o 
  -6  14   4       59.01       64.61      7.47 o 
  -5  14   4        5.26        2.70      3.84 o 
  -4  14   4      146.14      136.47      6.91 o 
  -3  14   4       48.63       49.32      4.67 o 
  -2  14   4       73.30       84.42      5.26 o 
  -1  14   4       57.68       62.78      5.14 o 
   0  14   4       30.48       28.31      3.81 o 
   1  14   4       47.36       44.30      4.94 o 
   2  14   4       74.50       54.85      5.90 o 
   3  14   4        6.69        6.96      4.51 o 
   4  14   4      124.57      127.64      8.41 o 
   5  14   4       23.22       28.11      6.96 o 
   6  14   4        4.34       15.42      6.69 o 
  -9  15   4        8.16       23.93      6.50 o 
  -8  15   4      168.23      145.13     16.62 o 
  -7  15   4       51.12       46.57      7.05 o 
  -6  15   4        8.52       11.26      5.39 o 
  -5  15   4        0.59        2.05      3.97 o 
  -4  15   4      125.98      110.93      6.61 o 
  -3  15   4      269.00      242.62      7.93 o 
  -2  15   4       56.08       61.67      4.99 o 
  -1  15   4      148.02      155.48      6.54 o 
   0  15   4        0.20        4.60      3.37 o 
   1  15   4       17.92       20.88      4.91 o 
   2  15   4        0.10        1.01      4.10 o 
   3  15   4        1.28        5.36      4.47 o 
   4  15   4        7.45       10.13      5.08 o 
   5  15   4      112.67      124.38     10.43 o 
   6  15   4        0.04       12.51      6.26 o 
  -8  16   4        9.79       23.63      6.80 o 
  -7  16   4       68.55       61.57      7.75 o 
  -6  16   4       11.58       16.16      6.03 o 
  -5  16   4      521.84      478.21     13.89 o 
  -4  16   4      837.06      751.14     15.19 o 
  -3  16   4        0.14       -3.60      3.60 o 
  -2  16   4        5.59        4.98      3.54 o 
  -1  16   4        6.21        9.81      3.70 o 
   0  16   4      339.82      309.70      9.99 o 
   1  16   4       28.76       22.03      5.76 o 
   2  16   4       22.48       33.30      5.81 o 
   3  16   4      141.96      136.59      8.47 o 
   4  16   4       19.07       23.77      5.57 o 
   5  16   4        7.58       25.83      6.63 o 
   6  16   4       35.31       41.31      7.88 o 
  -8  17   4       40.84       44.55      7.46 o 
  -7  17   4        0.15        6.89      6.11 o 
  -6  17   4        6.23       12.81      5.81 o 
  -5  17   4      372.94      325.61     11.88 o 
  -4  17   4      121.80      132.20      7.35 o 
  -3  17   4        0.08        0.51      3.59 o 
  -2  17   4      104.90      100.65      5.81 o 
  -1  17   4      117.60      103.36      5.98 o 
   0  17   4       19.58       20.96      4.87 o 
   1  17   4      308.21      242.89     15.75 o 
   2  17   4       82.64       69.63      6.73 o 
   3  17   4       13.86       21.33      5.41 o 
   4  17   4       15.62       25.50      6.16 o 
   5  17   4       20.97       36.13      7.65 o 
  -8  18   4        0.71       10.29      6.37 o 
  -7  18   4       13.85       27.15      6.51 o 
  -6  18   4      132.47      131.33     10.33 o 
  -5  18   4      242.20      228.32     13.70 o 
  -4  18   4      935.96      868.14     24.97 o 
  -3  18   4        0.55        0.66      3.72 o 
  -2  18   4       46.62       43.85      4.75 o 
  -1  18   4       29.90       27.55      4.65 o 
   0  18   4      269.79      225.86     12.85 o 
   1  18   4      567.93      429.47     19.39 o 
   2  18   4       32.75       29.95      6.58 o 
   3  18   4       37.83       43.43      6.26 o 
   4  18   4        3.71       14.29      5.18 o 
   5  18   4        7.35       26.06      7.47 o 
  -7  19   4        1.35       16.36      6.47 o 
  -6  19   4       96.12       84.60      9.06 o 
  -5  19   4      549.62      486.25     14.81 o 
  -4  19   4       12.28       14.12      4.60 o 
  -3  19   4      593.05      502.35     14.53 o 
  -2  19   4       43.81       28.28      5.21 o 
  -1  19   4        0.67        0.54      4.44 o 
   0  19   4      283.76      239.03     12.01 o 
   1  19   4        0.10        3.60      5.64 o 
   2  19   4       22.00       20.38      6.61 o 
   3  19   4        1.33        6.65      6.19 o 
   4  19   4       68.52       63.62      7.62 o 
   5  19   4        2.49        6.72      6.44 o 
  -7  20   4       54.73       74.88     10.84 o 
  -6  20   4       55.08       70.48     10.98 o 
  -5  20   4       59.12       64.00      7.39 o 
  -4  20   4      185.31      211.60      9.52 o 
  -3  20   4        8.35       12.66      6.08 o 
  -2  20   4       69.60       79.72      8.03 o 
  -1  20   4       13.26       29.93      5.58 o 
   0  20   4       56.71       41.20      7.31 o 
   1  20   4        0.69        8.96      5.81 o 
   2  20   4        2.87        8.41      6.18 o 
   3  20   4        5.77       19.24      6.83 o 
   4  20   4       37.98       38.37      7.99 o 
  -6  21   4       97.74      105.43     10.90 o 
  -5  21   4       18.32       22.85      5.81 o 
  -4  21   4       62.46       66.06      8.92 o 
  -3  21   4        9.75       15.39      5.34 o 
  -2  21   4        3.66        2.55      5.53 o 
  -1  21   4      375.09      348.06     12.71 o 
   0  21   4        0.64        2.02      5.56 o 
   1  21   4        5.11       14.60      6.06 o 
   2  21   4        3.91        5.02      8.06 o 
   3  21   4       58.67       49.04      8.56 o 
   4  21   4       53.75       53.65      8.89 o 
  -6  22   4        2.06       21.18      6.39 o 
  -5  22   4       30.60       46.75      9.27 o 
  -4  22   4        2.50       18.84      5.94 o 
  -3  22   4       57.19       68.27      7.23 o 
  -2  22   4        3.82       13.77      5.99 o 
  -1  22   4       32.17       41.44      7.29 o 
   0  22   4       32.42       39.82      7.11 o 
   1  22   4       16.16       22.28      7.29 o 
   2  22   4        2.94        9.16      6.35 o 
   3  22   4        7.43       13.48      6.66 o 
  -5  23   4        4.66        6.63      6.65 o 
  -4  23   4       26.35       39.41      6.33 o 
  -3  23   4       38.61       52.80      6.54 o 
  -2  23   4      122.25      119.31     10.12 o 
  -1  23   4      166.85      168.60     11.50 o 
   0  23   4       17.26       11.52      6.62 o 
   1  23   4        0.09        7.26      6.04 o 
   2  23   4        1.69        1.50      6.21 o 
  -4  24   4        2.20       11.62      7.49 o 
  -3  24   4       18.76       13.84      6.70 o 
  -2  24   4        9.55       26.74      7.20 o 
  -1  24   4       17.15       23.74      8.36 o 
   0  24   4        2.03       -0.67      7.29 o 
   1  24   4        0.47       13.08      6.68 o 
   2  24   4       65.65       58.69     17.41 o 
  -3  25   4       22.63       30.64      7.73 o 
  -2  25   4       30.97       33.20      7.58 o 
  -1  25   4       20.03       20.89      8.80 o 
   0  25   4        2.20       23.05      8.67 o 
 -10   1   5       33.53       59.76      8.71 o 
  -9   1   5        4.56       10.64      5.10 o 
  -8   1   5        9.03       13.34      4.17 o 
  -7   1   5      162.86      157.16      7.70 o 
  -6   1   5      251.13      227.76      8.23 o 
  -5   1   5       28.19       22.65      3.97 o 
  -4   1   5      377.59      385.97      9.19 o 
  -3   1   5        9.63        9.33      3.10 o 
  -2   1   5       96.20      114.20      3.70 o 
  -1   1   5      702.46      687.13      9.60 o 
   0   1   5      161.32      148.37      4.37 o 
   1   1   5        6.79        0.42      3.04 o 
   2   1   5       56.33       51.55      4.88 o 
   3   1   5      140.58      143.20      7.11 o 
   4   1   5      264.08      252.10      9.47 o 
   5   1   5       97.85       78.34      6.88 o 
   6   1   5       40.68       30.63      6.85 o 
   7   1   5        1.20        6.36      5.87 o 
 -10   2   5       21.65       35.49     13.62 o 
  -9   2   5       27.89       43.72      5.94 o 
  -8   2   5       18.84       26.07      4.28 o 
  -7   2   5      213.34      173.09      8.01 o 
  -6   2   5       12.75       17.81      4.12 o 
  -5   2   5       45.58       37.47      4.45 o 
  -4   2   5       46.86       55.14      4.51 o 
  -3   2   5       44.12       51.12      3.92 o 
  -2   2   5        6.32       13.44      2.11 o 
  -1   2   5      220.96      228.84      5.26 o 
   0   2   5      201.34      198.15      7.12 o 
   1   2   5       26.87       35.97      4.16 o 
   2   2   5      370.00      343.69      9.34 o 
   3   2   5        7.03        6.17      3.91 o 
   4   2   5      268.76      228.16      9.08 o 
   5   2   5      200.76      180.44      9.62 o 
   6   2   5        0.02        3.45      5.59 o 
   7   2   5        1.20        3.03      6.07 o 
 -10   3   5       19.32       33.32      8.07 o 
  -9   3   5        7.22       17.92      5.62 o 
  -8   3   5       56.30       56.66      6.05 o 
  -7   3   5      828.50      706.93     14.58 o 
  -6   3   5        8.16        8.12      4.13 o 
  -5   3   5        1.78       -2.81      3.09 o 
  -4   3   5       15.26       14.27      3.39 o 
  -3   3   5       47.81       48.17      3.13 o 
  -2   3   5      885.90      829.14     10.75 o 
  -1   3   5      293.82      312.69      6.19 o 
   0   3   5        0.37       -0.57      1.89 o 
   1   3   5       13.51        8.01      3.30 o 
   2   3   5       11.51        5.27      3.35 o 
   3   3   5        7.60       11.16      4.17 o 
   4   3   5      116.78      103.36      6.59 o 
   5   3   5       55.85       56.48      6.40 o 
   6   3   5        3.52        4.19      4.84 o 
   7   3   5       14.56       14.06      6.52 o 
 -10   4   5       20.31       30.31      5.84 o 
  -9   4   5       36.75       39.05      6.34 o 
  -8   4   5       11.13        8.57      4.53 o 
  -7   4   5       19.50       15.81      4.07 o 
  -6   4   5        7.03        1.99      3.48 o 
  -5   4   5       23.35       20.52      4.35 o 
  -4   4   5       10.82        5.66      3.05 o 
  -3   4   5       52.46       45.62      3.28 o 
  -2   4   5        9.05       14.38      2.25 o 
  -1   4   5        1.37        5.89      2.06 o 
   0   4   5       26.16       24.87      3.17 o 
   1   4   5      280.04      233.82      6.62 o 
   2   4   5       45.46       58.56      6.21 o 
   3   4   5       56.10       55.38      5.39 o 
   4   4   5       21.49       15.59      4.84 o 
   5   4   5        0.01        4.14      4.54 o 
   6   4   5       29.03       37.06      6.32 o 
   7   4   5        0.71        4.06      6.07 o 
 -10   5   5        2.88        6.03      6.74 o 
  -9   5   5       17.99       25.01      6.99 o 
  -8   5   5       37.70       39.68      7.53 o 
  -7   5   5        9.48       10.75      3.95 o 
  -6   5   5       33.23       30.00      4.35 o 
  -5   5   5       12.92       10.89      3.42 o 
  -4   5   5      153.94      151.53      6.49 o 
  -3   5   5      367.97      319.45      8.52 o 
  -2   5   5      398.49      412.25      7.26 o 
  -1   5   5      810.35      795.80     10.98 o 
   0   5   5       54.21       55.15      3.93 o 
   1   5   5       26.53       31.47      3.66 o 
   2   5   5        7.09        8.32      3.87 o 
   3   5   5      372.17      334.27      9.87 o 
   4   5   5       16.45       17.58      4.88 o 
   5   5   5      201.01      183.93     10.98 o 
   6   5   5       72.21       61.00      7.40 o 
   7   5   5       17.02        5.94      6.31 o 
 -10   6   5        0.06       10.69      5.57 o 
  -9   6   5        6.59       21.30      5.80 o 
  -8   6   5       43.30       39.52      6.47 o 
  -7   6   5      127.69      118.15      8.19 o 
  -6   6   5        3.28        4.27      3.69 o 
  -5   6   5        7.03       15.67      3.67 o 
  -4   6   5       73.13       84.16      5.25 o 
  -3   6   5      893.30      901.28     13.13 o 
  -2   6   5       25.99       34.97      3.74 o 
  -1   6   5      138.50      141.27      4.69 o 
   0   6   5      161.76      143.55      5.63 o 
   1   6   5       37.33       36.34      3.83 o 
   2   6   5      313.00      266.89      8.58 o 
   3   6   5      169.56      173.52      9.77 o 
   4   6   5       17.68       21.69      5.29 o 
   5   6   5       54.53       65.63      6.82 o 
   6   6   5        0.38        6.23      5.64 o 
   7   6   5       26.87       32.04      7.83 o 
 -10   7   5        1.21       10.15      7.97 o 
  -9   7   5       24.83       16.17      5.62 o 
  -8   7   5        1.93        1.20      5.12 o 
  -7   7   5        6.71       12.73      5.07 o 
  -6   7   5       62.54       59.86      5.29 o 
  -5   7   5        8.70        2.92      3.40 o 
  -4   7   5       18.40       22.84      3.83 o 
  -3   7   5       32.38       28.43      3.00 o 
  -2   7   5       37.20       27.51      3.07 o 
  -1   7   5      295.26      278.73      6.43 o 
   0   7   5       55.51       71.63      5.66 o 
   1   7   5       48.47       49.47      4.30 o 
   2   7   5      396.82      347.44      9.70 o 
   3   7   5      191.02      167.57      8.78 o 
   4   7   5      112.14      112.95      9.83 o 
   5   7   5       23.54       20.45      6.09 o 
   6   7   5        2.04       10.65      5.45 o 
   7   7   5       34.26       62.65     16.31 o 
 -10   8   5       15.71       33.07      7.06 o 
  -9   8   5       32.38       34.17      6.46 o 
  -8   8   5        4.73        7.34      5.27 o 
  -7   8   5        7.23        7.17      4.83 o 
  -6   8   5        4.97        0.72      3.85 o 
  -5   8   5       51.31       45.02      4.83 o 
  -4   8   5      330.98      335.92      9.11 o 
  -3   8   5       50.22       49.62      3.63 o 
  -2   8   5        1.37        1.75      2.46 o 
  -1   8   5      360.80      332.04      7.06 o 
   0   8   5       28.58       27.93      3.63 o 
   1   8   5       56.48       56.61      4.61 o 
   2   8   5     1220.04     1072.88     16.32 o 
   3   8   5       39.66       27.63      5.39 o 
   4   8   5      111.19      110.34      8.24 o 
   5   8   5        6.32        4.78      5.33 o 
   6   8   5       97.26       91.51      8.01 o 
 -10   9   5        2.81       19.18      6.42 o 
  -9   9   5       48.63       60.62      7.86 o 
  -8   9   5       15.99       17.86      5.81 o 
  -7   9   5       71.74       68.65      8.02 o 
  -6   9   5        6.07        7.18      4.77 o 
  -5   9   5       66.89       73.07      6.36 o 
  -4   9   5       88.15       86.08      5.54 o 
  -3   9   5       68.10       73.50      4.19 o 
  -2   9   5       81.26       75.54      4.27 o 
  -1   9   5       51.49       55.54      3.92 o 
   0   9   5        7.12        8.75      3.28 o 
   1   9   5       58.56       53.33      4.55 o 
   2   9   5      414.75      389.95     10.49 o 
   3   9   5      655.77      603.08     15.15 o 
   4   9   5      204.62      214.72     16.58 o 
   5   9   5        0.42       10.45      5.11 o 
   6   9   5        0.44        6.33      5.73 o 
 -10  10   5       45.58       72.26     11.37 o 
  -9  10   5       35.21       40.12      7.41 o 
  -8  10   5      243.86      225.81     21.27 o 
  -7  10   5       78.19       86.10     12.84 o 
  -6  10   5        4.71        8.68      4.42 o 
  -5  10   5       91.27      107.93      7.97 o 
  -4  10   5       70.46       52.87      5.68 o 
  -3  10   5       58.86       62.00      4.14 o 
  -2  10   5      347.26      339.54      7.48 o 
  -1  10   5      287.35      317.53      7.39 o 
   0  10   5        2.28        1.81      3.23 o 
   1  10   5      527.07      501.48     11.98 o 
   2  10   5     1864.05     1818.15     31.79 o 
   3  10   5      102.40      102.41      7.39 o 
   4  10   5       14.08       12.86      4.98 o 
   5  10   5        2.58       17.74      5.94 o 
   6  10   5       25.70       33.70      7.40 o 
  -9  11   5       58.16       46.60      7.59 o 
  -8  11   5       74.71       82.46      8.50 o 
  -7  11   5        3.23        9.83      5.24 o 
  -6  11   5        7.89        5.44      4.76 o 
  -5  11   5      264.68      236.36     12.37 o 
  -4  11   5      177.17      200.71      9.00 o 
  -3  11   5       11.22       15.82      3.63 o 
  -2  11   5       88.07       89.81      4.70 o 
  -1  11   5       12.67       16.52      3.33 o 
   0  11   5        0.02        0.78      3.20 o 
   1  11   5     1295.78     1176.42     18.95 o 
   2  11   5       72.18       81.09      6.13 o 
   3  11   5        4.25        5.38      4.51 o 
   4  11   5      123.63      130.00      8.55 o 
   5  11   5      146.98      160.68     14.01 o 
   6  11   5       12.15       26.30      6.97 o 
  -9  12   5        3.14       20.58      6.22 o 
  -8  12   5       10.89       30.30      9.03 o 
  -7  12   5       10.95       12.21      5.12 o 
  -6  12   5       14.72       13.63      5.31 o 
  -5  12   5       97.20      107.66      8.48 o 
  -4  12   5       26.73       19.92      4.98 o 
  -3  12   5       46.85       59.33      4.78 o 
  -2  12   5      192.27      165.79      7.49 o 
  -1  12   5      174.79      162.09      6.08 o 
   0  12   5      112.79      118.21      5.96 o 
   1  12   5      516.37      488.65     11.73 o 
   2  12   5      330.27      311.69      9.86 o 
   3  12   5       67.07       82.59      7.15 o 
   4  12   5        3.17        4.28      6.27 o 
   5  12   5        0.09        9.25      5.92 o 
   6  12   5       26.10       46.60     11.72 o 
  -9  13   5        0.00       -1.72      6.49 o 
  -8  13   5       34.43       26.37      6.46 o 
  -7  13   5        1.40        6.42      4.65 o 
  -6  13   5       47.22       48.91      6.90 o 
  -5  13   5      132.60      117.44      8.85 o 
  -4  13   5      288.41      276.53      9.06 o 
  -3  13   5       18.83       22.29      4.04 o 
  -2  13   5      142.78      133.64      6.22 o 
  -1  13   5        7.10        3.60      3.15 o 
   0  13   5        0.24       -0.65      3.36 o 
   1  13   5        8.02        2.67      4.03 o 
   2  13   5      272.87      263.75      9.52 o 
   3  13   5       21.74       21.19      7.17 o 
   4  13   5       40.07       47.87      7.16 o 
   5  13   5        2.12        7.41      5.68 o 
   6  13   5      152.19      151.89     13.75 o 
  -9  14   5        0.59       12.94      7.76 o 
  -8  14   5       27.71       38.23      7.00 o 
  -7  14   5        0.00        2.37      4.61 o 
  -6  14   5        0.19        7.47      5.32 o 
  -5  14   5       54.44       50.92      6.55 o 
  -4  14   5       39.37       38.36      4.79 o 
  -3  14   5      263.66      249.09      8.53 o 
  -2  14   5      129.08      124.84      6.31 o 
  -1  14   5      233.51      224.71      7.56 o 
   0  14   5       19.17       33.53      4.31 o 
   1  14   5        3.66        2.74      3.86 o 
   2  14   5       21.94       15.28      4.87 o 
   3  14   5        0.58       12.32      5.38 o 
   4  14   5      146.76      137.13     10.43 o 
   5  14   5       52.61       66.73      8.77 o 
  -8  15   5        0.46       22.11      6.23 o 
  -7  15   5        1.40        7.64      5.56 o 
  -6  15   5        2.68       -3.40      9.03 o 
  -5  15   5        0.19        7.23      4.90 o 
  -4  15   5       65.94       45.54      5.85 o 
  -3  15   5       14.61       10.94      3.69 o 
  -2  15   5        2.14        2.80      3.29 o 
  -1  15   5        7.85        6.35      3.78 o 
   0  15   5      244.92      233.52      9.92 o 
   1  15   5        6.54       13.13      4.65 o 
   2  15   5       81.47       69.86      6.81 o 
   3  15   5       47.84       61.83      7.57 o 
   4  15   5        3.76       13.63      5.69 o 
   5  15   5       98.76      116.44     10.44 o 
  -8  16   5       23.86       21.14      7.66 o 
  -7  16   5       20.16       25.12      6.78 o 
  -6  16   5      447.98      371.03     14.99 o 
  -5  16   5       85.16       84.16      8.47 o 
  -4  16   5       13.61        6.58      4.26 o 
  -3  16   5        0.11        2.55      3.48 o 
  -2  16   5       89.94       99.83      6.67 o 
  -1  16   5      134.01      125.21      6.80 o 
   0  16   5       17.88       12.89      4.62 o 
   1  16   5        0.79        9.19      5.31 o 
   2  16   5       72.37       79.11      7.23 o 
   3  16   5       97.02      105.16      9.34 o 
   4  16   5       33.94       49.66      7.62 o 
   5  16   5       72.76       81.79      9.57 o 
  -8  17   5       39.26       42.66      8.25 o 
  -7  17   5       52.54       66.81     10.68 o 
  -6  17   5       10.52       19.56      6.38 o 
  -5  17   5       25.53       38.20      6.91 o 
  -4  17   5       30.05       38.90      6.59 o 
  -3  17   5       14.60       25.82      4.72 o 
  -2  17   5        6.34        3.22      3.59 o 
  -1  17   5        6.79       12.83      4.12 o 
   0  17   5      482.48      381.89     13.84 o 
   1  17   5       22.72       23.72      6.41 o 
   2  17   5       45.94       57.34      7.70 o 
   3  17   5        3.19       10.87      5.18 o 
   4  17   5        7.10        9.47      7.16 o 
  -7  18   5      105.62      112.97     10.48 o 
  -6  18   5      276.31      274.70     14.49 o 
  -5  18   5      694.87      554.06     18.11 o 
  -4  18   5      505.36      430.25     13.38 o 
  -3  18   5       13.39       15.83      5.12 o 
  -2  18   5       39.03       45.30      4.85 o 
  -1  18   5       45.17       39.05      6.49 o 
   0  18   5       90.13       87.68      8.31 o 
   1  18   5       96.34       80.55     13.40 o 
   2  18   5       40.34       25.61      6.59 o 
   3  18   5       40.94       38.05      7.70 o 
   4  18   5       63.16       85.88      9.61 o 
  -7  19   5      138.59      162.55     11.92 o 
  -6  19   5      100.59      119.51     10.41 o 
  -5  19   5       12.24       22.79      6.46 o 
  -4  19   5        5.17        5.05      6.78 o 
  -3  19   5       20.20       26.23      4.92 o 
  -2  19   5       50.72       59.35      5.80 o 
  -1  19   5       47.05       52.01      7.22 o 
   0  19   5       48.00       43.38      7.07 o 
   1  19   5       19.07       15.09      7.32 o 
   2  19   5       19.13       29.78      7.04 o 
   3  19   5        2.23       11.39      6.40 o 
   4  19   5       46.53       52.39     10.74 o 
  -6  20   5       28.31       23.99      6.73 o 
  -5  20   5       31.09       52.67      7.52 o 
  -4  20   5       71.94       87.91      8.63 o 
  -3  20   5        9.54       18.31      5.66 o 
  -2  20   5        2.65       13.05      5.62 o 
  -1  20   5       38.61       33.26      9.23 o 
   0  20   5        1.35       14.47      6.10 o 
   1  20   5      180.49      165.96     14.43 o 
   2  20   5        0.06       13.57      6.23 o 
   3  20   5       50.45       77.22      9.46 o 
  -6  21   5      100.85      109.65     10.04 o 
  -5  21   5        0.12       18.43      5.96 o 
  -4  21   5        6.19       18.98      9.68 o 
  -3  21   5        1.44       10.74      8.57 o 
  -2  21   5       50.09       55.08      8.62 o 
  -1  21   5      128.64      117.25      9.60 o 
   0  21   5       51.93       69.55     11.29 o 
   1  21   5       49.38       63.49      8.04 o 
   2  21   5        7.22       18.75      7.11 o 
   3  21   5        0.24       12.78     13.23 o 
  -5  22   5       21.20       37.12      8.70 o 
  -4  22   5        4.05       14.61      9.26 o 
  -3  22   5      200.55      217.51     16.00 o 
  -2  22   5       40.34       63.24     23.63 o 
  -1  22   5       28.39       55.90      8.86 o 
   0  22   5       17.64        9.37      8.04 o 
   1  22   5       14.47       17.47      8.14 o 
   2  22   5        0.41       25.71      7.34 o 
  -4  23   5        0.15       23.28      7.67 o 
  -3  23   5        6.90       14.56     12.36 o 
  -2  23   5        1.13        5.92      7.56 o 
  -1  23   5        2.86       15.42      7.83 o 
   0  23   5        5.30       12.51      6.69 o 
   1  23   5        7.95       32.86      7.64 o 
  -3  24   5        0.01       16.02     15.44 o 
  -2  24   5        0.42       13.36      7.26 o 
  -1  24   5        0.01       12.30      7.86 o 
   0  24   5       13.13       25.78     13.92 o 
 -10   0   6        4.38       29.91     16.52 o 
  -9   0   6      183.05      179.37     12.90 o 
  -8   0   6      140.61      135.32     11.03 o 
  -7   0   6      892.60      744.83     25.17 o 
  -6   0   6       61.93       61.44      8.31 o 
  -5   0   6       78.26       59.11      7.47 o 
  -4   0   6        2.22       -0.41      4.84 o 
  -3   0   6        1.66       -2.18      4.76 o 
  -2   0   6       35.42       35.54      6.50 o 
  -1   0   6      713.85      730.39     22.10 o 
   0   0   6       58.04       48.49      6.56 o 
   1   0   6      113.36      116.75      9.31 o 
   2   0   6        9.49        9.12      5.86 o 
   3   0   6       75.06       69.00      8.45 o 
   4   0   6      683.11      568.31     19.52 o 
   5   0   6      103.54       54.73     10.86 o 
   6   0   6       18.93       28.94     10.83 o 
 -10   1   6        8.25       20.43      7.85 o 
  -9   1   6       15.66       20.14      4.98 o 
  -8   1   6       78.43       74.55      6.20 o 
  -7   1   6     1331.40     1096.57     19.44 o 
  -6   1   6     1334.27     1182.86     19.81 o 
  -5   1   6       10.16        7.97      3.71 o 
  -4   1   6       75.23       62.91      5.17 o 
  -3   1   6       41.15       44.81      4.62 o 
  -2   1   6      599.83      582.25     24.04 o 
  -1   1   6     1470.36     1471.72     25.57 o 
   0   1   6       35.57       30.99      4.19 o 
   1   1   6        0.00        3.01      3.63 o 
   2   1   6      109.21      116.82      6.80 o 
   3   1   6      167.56      143.11      7.53 o 
   4   1   6        5.40        4.15      4.00 o 
   5   1   6        3.86       12.47      4.99 o 
   6   1   6        3.78        2.43      6.06 o 
 -10   2   6        5.57       13.84      6.48 o 
  -9   2   6        7.02       15.16      4.72 o 
  -8   2   6       65.26       58.83      6.32 o 
  -7   2   6      751.48      617.01     16.15 o 
  -6   2   6        8.37        7.03      4.40 o 
  -5   2   6      124.63      142.99      7.09 o 
  -4   2   6      158.54      145.13      6.89 o 
  -3   2   6        5.32        6.24      3.46 o 
  -2   2   6      330.61      291.59      9.31 o 
  -1   2   6      247.14      228.35      6.65 o 
   0   2   6       54.17       41.94      4.45 o 
   1   2   6        1.20        0.63      3.65 o 
   2   2   6        0.44       -1.00      3.94 o 
   3   2   6      200.27      176.87      8.28 o 
   4   2   6       10.52        7.49      4.77 o 
   5   2   6       53.79       70.71      7.24 o 
   6   2   6        9.48       15.11      6.53 o 
 -10   3   6        0.06       23.08      8.28 o 
  -9   3   6        0.15        8.61      5.07 o 
  -8   3   6      110.11       89.97      6.35 o 
  -7   3   6      292.09      256.56      9.52 o 
  -6   3   6      167.18      130.40      7.31 o 
  -5   3   6      384.71      358.19     10.05 o 
  -4   3   6       72.10       69.90      5.48 o 
  -3   3   6       57.87       67.43      5.22 o 
  -2   3   6      505.39      464.53      9.09 o 
  -1   3   6       87.46       90.00      4.76 o 
   0   3   6      228.79      213.58     12.49 o 
   1   3   6      109.93      116.08      6.51 o 
   2   3   6        3.06        5.64      4.26 o 
   3   3   6        4.17        3.85      3.97 o 
   4   3   6       46.85       50.33      6.50 o 
   5   3   6       12.89       18.02      5.39 o 
   6   3   6       24.93       29.28      7.48 o 
 -10   4   6        0.03       10.69      5.83 o 
  -9   4   6        2.76        9.00      5.11 o 
  -8   4   6        7.87       13.76      4.83 o 
  -7   4   6       51.05       45.86      5.10 o 
  -6   4   6       36.08       37.25      4.91 o 
  -5   4   6        0.06       -2.77      3.30 o 
  -4   4   6      310.58      270.55      8.51 o 
  -3   4   6      252.01      225.56      7.79 o 
  -2   4   6      127.15      132.57      5.44 o 
  -1   4   6       93.83       94.53      4.89 o 
   0   4   6       20.64       13.83      3.50 o 
   1   4   6      448.02      430.73     10.83 o 
   2   4   6        1.88        1.42      4.02 o 
   3   4   6      481.61      406.83     11.72 o 
   4   4   6        1.54        2.05      4.74 o 
   5   4   6       24.95       25.30      7.37 o 
   6   4   6        3.41        9.15      7.98 o 
 -10   5   6        8.54       11.14      5.41 o 
  -9   5   6        6.36       12.83      5.31 o 
  -8   5   6        0.96        4.13      4.40 o 
  -7   5   6       69.67       78.71      6.02 o 
  -6   5   6       39.52       45.04      5.02 o 
  -5   5   6       27.81       39.59      5.40 o 
  -4   5   6      375.21      333.87      9.46 o 
  -3   5   6      145.11      131.51      6.49 o 
  -2   5   6      434.28      385.02      9.52 o 
  -1   5   6      147.06      144.03      5.87 o 
   0   5   6       42.31       40.65      4.11 o 
   1   5   6      178.36      153.19      7.36 o 
   2   5   6        0.37       -3.10      3.75 o 
   3   5   6        2.99        3.24      3.99 o 
   4   5   6        0.01        3.84      4.78 o 
   5   5   6        0.00        5.36      4.99 o 
   6   5   6        1.29       13.12      5.77 o 
 -10   6   6        4.28       24.60      6.51 o 
  -9   6   6        0.00        1.82      4.77 o 
  -8   6   6       58.93       56.98      7.38 o 
  -7   6   6       59.53       57.90      6.31 o 
  -6   6   6       77.94       76.39      6.61 o 
  -5   6   6       10.20        4.86      3.83 o 
  -4   6   6      126.43      110.11      6.28 o 
  -3   6   6      240.18      197.75      9.41 o 
  -2   6   6       36.60       38.72      3.88 o 
  -1   6   6       66.04       68.13      4.69 o 
   0   6   6      791.15      738.95     20.31 o 
   1   6   6      434.65      420.23     12.40 o 
   2   6   6       14.43       17.11      4.52 o 
   3   6   6        2.85       -3.01      4.13 o 
   4   6   6      104.85      106.13      7.99 o 
   5   6   6        2.39        3.78      4.89 o 
   6   6   6       44.07       72.90      7.86 o 
 -10   7   6       46.82       60.79      8.36 o 
  -9   7   6       14.38       12.26      9.92 o 
  -8   7   6        0.53       -0.10      4.94 o 
  -7   7   6       12.81       17.56      5.60 o 
  -6   7   6       34.85       28.45      4.79 o 
  -5   7   6      156.46      160.51      7.63 o 
  -4   7   6       87.87       94.10      5.98 o 
  -3   7   6      205.98      189.25      8.59 o 
  -2   7   6      465.47      431.10      9.23 o 
  -1   7   6       22.60       21.03      3.66 o 
   0   7   6      126.02      120.06      6.08 o 
   1   7   6       78.69       80.47      6.11 o 
   2   7   6       17.92       13.50      4.27 o 
   3   7   6       98.36       77.49      7.91 o 
   4   7   6       16.49       19.97      5.44 o 
   5   7   6        3.55        3.76      4.83 o 
   6   7   6        6.23       14.77      6.10 o 
 -10   8   6       98.13       97.34      9.83 o 
  -9   8   6      202.01      157.85     11.07 o 
  -8   8   6       37.49       36.28      6.73 o 
  -7   8   6       39.03       32.66      6.58 o 
  -6   8   6       51.09       43.63      5.91 o 
  -5   8   6      188.02      177.19      8.03 o 
  -4   8   6        0.13       -0.01      3.81 o 
  -3   8   6       56.82       68.18      7.09 o 
  -2   8   6       83.69       82.73      5.28 o 
  -1   8   6      230.52      213.37      7.20 o 
   0   8   6        6.12        7.73      3.65 o 
   1   8   6     1155.56     1105.16     18.78 o 
   2   8   6     1303.19     1214.72     22.51 o 
   3   8   6        5.50        1.73      4.36 o 
   4   8   6        5.93        8.05      4.71 o 
   5   8   6        1.84       12.60      6.85 o 
   6   8   6       31.81       51.93      7.40 o 
  -9   9   6      309.61      236.89     13.52 o 
  -8   9   6       16.38       17.56      5.73 o 
  -7   9   6        4.48        8.64      5.04 o 
  -6   9   6       95.60       86.63      7.81 o 
  -5   9   6       27.01       33.54      5.48 o 
  -4   9   6      792.31      743.01     15.19 o 
  -3   9   6      230.54      232.32      8.38 o 
  -2   9   6       87.50       81.12      5.28 o 
  -1   9   6      308.96      253.90      7.71 o 
   0   9   6       60.94       61.34      5.13 o 
   1   9   6     2709.82     2561.48     33.28 o 
   2   9   6        5.68       10.66      4.54 o 
   3   9   6      201.75      182.30      9.67 o 
   4   9   6       77.18       71.21      7.03 o 
   5   9   6       43.51       48.37      6.94 o 
  -9  10   6       17.97       37.36      7.26 o 
  -8  10   6       18.90       21.52      5.95 o 
  -7  10   6       10.16       20.34      5.62 o 
  -6  10   6        3.95        6.06      4.60 o 
  -5  10   6       95.33       88.77      7.27 o 
  -4  10   6      105.73      110.16      7.54 o 
  -3  10   6      266.97      258.90      8.94 o 
  -2  10   6       15.71       17.13      3.90 o 
  -1  10   6       20.79       16.67      3.95 o 
   0  10   6      348.17      297.66      8.62 o 
   1  10   6      622.85      587.11     13.41 o 
   2  10   6      205.17      211.17      9.95 o 
   3  10   6       25.08       37.72      9.20 o 
   4  10   6       87.35       97.49      7.95 o 
   5  10   6       15.67       16.03      6.81 o 
  -9  11   6        0.18        6.63      5.64 o 
  -8  11   6       35.52       30.14      7.03 o 
  -7  11   6       10.40       21.90      5.91 o 
  -6  11   6       17.91       19.72      8.30 o 
  -5  11   6       83.68       75.09      6.66 o 
  -4  11   6      344.18      326.15     11.18 o 
  -3  11   6       67.24       68.36      8.10 o 
  -2  11   6        2.59        2.07      3.48 o 
  -1  11   6       75.91       73.75      5.37 o 
   0  11   6      397.06      346.00      9.19 o 
   1  11   6      495.19      481.33     12.39 o 
   2  11   6       96.92      111.35      7.78 o 
   3  11   6       56.01       46.74      7.11 o 
   4  11   6       31.31       43.92      6.49 o 
   5  11   6        3.09       13.59      6.59 o 
  -9  12   6        4.88       25.41      6.46 o 
  -8  12   6        0.20        8.73      5.30 o 
  -7  12   6        0.22        5.86      4.90 o 
  -6  12   6       11.81        9.79      5.30 o 
  -5  12   6        0.89       -0.91      3.94 o 
  -4  12   6       41.45       35.90      5.42 o 
  -3  12   6       50.05       51.69      5.90 o 
  -2  12   6        4.19        4.78      4.22 o 
  -1  12   6      610.03      572.47     11.63 o 
   0  12   6      125.60      124.81      6.46 o 
   1  12   6       92.55       93.07      6.48 o 
   2  12   6       23.61       20.03      6.80 o 
   3  12   6        0.18       10.46      4.90 o 
   4  12   6      128.78      126.21     10.14 o 
   5  12   6        5.24       23.49      7.05 o 
  -9  13   6       65.78       74.78      9.05 o 
  -8  13   6        0.03        7.08      5.31 o 
  -7  13   6        2.20        8.78      5.07 o 
  -6  13   6       16.27       15.13      5.64 o 
  -5  13   6       43.48       44.89      6.63 o 
  -4  13   6        4.20        0.30      4.08 o 
  -3  13   6       60.60       54.54      5.99 o 
  -2  13   6      201.35      159.68      9.50 o 
  -1  13   6      179.15      166.22      6.96 o 
   0  13   6      285.23      287.25      8.73 o 
   1  13   6       12.07       12.89      4.33 o 
   2  13   6        5.69       17.35      5.25 o 
   3  13   6        1.50       16.45      5.87 o 
   4  13   6        2.10       23.33      6.30 o 
   5  13   6        4.75       31.90      7.57 o 
  -8  14   6        0.87       24.77      6.25 o 
  -7  14   6       34.64       33.18      7.17 o 
  -6  14   6       56.35       40.65      6.87 o 
  -5  14   6       84.62       76.65      7.97 o 
  -4  14   6       74.11       75.64      6.72 o 
  -3  14   6      109.45      112.03      7.59 o 
  -2  14   6       28.80       23.21      4.98 o 
  -1  14   6      122.30      105.48      6.55 o 
   0  14   6        0.87        1.83      3.90 o 
   1  14   6      137.64      141.41      7.70 o 
   2  14   6        7.03       15.84      5.42 o 
   3  14   6      165.99      199.75     19.59 o 
   4  14   6        1.17       12.47      7.06 o 
  -8  15   6      124.88      119.89     10.42 o 
  -7  15   6       92.84       81.13      9.05 o 
  -6  15   6       11.76       20.05      6.08 o 
  -5  15   6        6.33       11.48      7.75 o 
  -4  15   6       50.74       52.22     10.43 o 
  -3  15   6       61.73       63.75      6.38 o 
  -2  15   6      104.89       88.18      6.92 o 
  -1  15   6       95.21      121.87      7.11 o 
   0  15   6       70.51       75.46      6.83 o 
   1  15   6       55.86       62.52      6.66 o 
   2  15   6      119.96      129.64     11.29 o 
   3  15   6        0.80       11.32      6.18 o 
   4  15   6       18.30       37.48      9.20 o 
  -8  16   6       15.18       22.99      9.00 o 
  -7  16   6       86.74       98.23     11.68 o 
  -6  16   6       37.17       25.89      9.46 o 
  -5  16   6        0.35        3.57      6.83 o 
  -4  16   6       89.08       88.28     11.58 o 
  -3  16   6       29.52       26.88      5.44 o 
  -2  16   6       66.78       68.79      6.55 o 
  -1  16   6      181.93      139.10      7.49 o 
   0  16   6        9.99        1.81      6.90 o 
   1  16   6       44.58       49.03      7.12 o 
   2  16   6        2.66       10.17      6.21 o 
   3  16   6        0.90       10.29      9.31 o 
   4  16   6        7.24       19.62      7.24 o 
  -7  17   6      249.16      196.01     15.13 o 
  -6  17   6      726.46      573.18     19.22 o 
  -5  17   6       33.39       34.10      8.01 o 
  -4  17   6       20.24       28.59      6.30 o 
  -3  17   6        0.26        2.91      4.58 o 
  -2  17   6      199.38      182.13     12.48 o 
  -1  17   6       34.97       33.47      5.62 o 
   0  17   6        7.19       19.12      6.05 o 
   1  17   6        2.97       13.34      6.18 o 
   2  17   6      133.93      147.12     12.68 o 
   3  17   6       13.37       30.33      7.22 o 
  -7  18   6      143.86      154.49     11.98 o 
  -6  18   6       50.97       56.63      8.22 o 
  -5  18   6       74.88       76.79      8.31 o 
  -4  18   6        0.06       13.98      5.51 o 
  -3  18   6       47.58       55.28      9.64 o 
  -2  18   6      122.13      116.43      7.94 o 
  -1  18   6      120.23      116.07     11.39 o 
   0  18   6       32.33       45.61      7.98 o 
   1  18   6        8.75       13.92      7.95 o 
   2  18   6        0.01       17.49      7.47 o 
   3  18   6       11.54        8.86      8.32 o 
  -6  19   6      120.59      124.73     13.54 o 
  -5  19   6       22.97       39.62      7.95 o 
  -4  19   6        7.19       13.36      7.71 o 
  -3  19   6        0.20       17.39      6.68 o 
  -2  19   6       89.43       88.77     10.17 o 
  -1  19   6       73.63       79.12      8.63 o 
   0  19   6        0.26        7.45      5.59 o 
   1  19   6        2.31        8.01      6.66 o 
   2  19   6       12.88       33.96      9.28 o 
  -6  20   6       33.72       49.05      7.97 o 
  -5  20   6       13.57       23.65      6.43 o 
  -4  20   6        0.00       14.63      5.80 o 
  -3  20   6      110.45      131.97     14.02 o 
  -2  20   6       32.33       35.30      8.18 o 
  -1  20   6        0.96        6.56      5.53 o 
   0  20   6        5.78       12.20      6.61 o 
   1  20   6        0.27       20.93      7.02 o 
   2  20   6       35.02       56.88     10.42 o 
  -5  21   6       31.11       58.40      8.04 o 
  -4  21   6        0.12       20.55      9.46 o 
  -3  21   6        1.02        8.53      8.74 o 
  -2  21   6       13.64       12.05      8.40 o 
  -1  21   6       59.29       73.81      7.92 o 
   0  21   6       15.70       33.87      7.24 o 
   1  21   6        3.44       17.94      6.57 o 
  -4  22   6        0.01       13.46     12.18 o 
  -3  22   6       11.99       23.72     14.47 o 
  -2  22   6       19.86       22.93      9.94 o 
  -1  22   6        5.94       25.77      7.71 o 
   0  22   6        2.62       12.33      6.73 o 
 -10   1   7        0.00       17.42      6.22 o 
  -9   1   7        5.68       27.47     10.44 o 
  -8   1   7        5.20        3.22      4.44 o 
  -7   1   7        2.84        5.81      4.14 o 
  -6   1   7        3.99        2.35      3.79 o 
  -5   1   7        2.16        8.97      4.14 o 
  -4   1   7       11.89        7.74      4.28 o 
  -3   1   7      281.53      281.97      9.14 o 
  -2   1   7        4.19        1.26      3.70 o 
  -1   1   7      121.63      113.34     10.18 o 
   0   1   7       17.05       13.77      4.50 o 
   1   1   7       30.05       41.80      4.96 o 
   2   1   7      266.60      229.54     10.75 o 
   3   1   7       46.22       56.18      6.70 o 
   4   1   7       64.02       59.16      7.34 o 
   5   1   7        8.01       14.56      6.79 o 
 -10   2   7        3.36       19.17      6.10 o 
  -9   2   7      178.95      185.08     16.68 o 
  -8   2   7      121.93      110.53      9.02 o 
  -7   2   7       20.46       14.57      4.61 o 
  -6   2   7       43.98       54.98      5.67 o 
  -5   2   7       30.50       40.89      5.25 o 
  -4   2   7      303.93      288.49      9.42 o 
  -3   2   7      245.05      208.68      8.21 o 
  -2   2   7        0.94       -0.25      4.49 o 
  -1   2   7        2.22        1.97      6.00 o 
   0   2   7       17.04       12.26      4.33 o 
   1   2   7       70.38       63.32      5.68 o 
   2   2   7       35.53       29.80      4.90 o 
   3   2   7      109.51      103.72      8.27 o 
   4   2   7       31.27       39.48      6.24 o 
   5   2   7        1.51        2.00      6.38 o 
 -10   3   7       24.21       30.04      6.08 o 
  -9   3   7       77.01       81.06      7.43 o 
  -8   3   7       24.06       30.44      5.51 o 
  -7   3   7        0.07        4.07      3.69 o 
  -6   3   7        4.79        4.32      4.44 o 
  -5   3   7       11.51       15.97      4.60 o 
  -4   3   7        0.10        1.21      4.10 o 
  -3   3   7       72.18       69.90      5.83 o 
  -2   3   7       85.22       88.55      6.77 o 
  -1   3   7       29.70       25.16      6.86 o 
   0   3   7       91.41       83.58      6.06 o 
   1   3   7       16.49        8.96      4.22 o 
   2   3   7        6.42        0.00      3.97 o 
   3   3   7       56.70       43.57      5.67 o 
   4   3   7       43.48       58.85      6.98 o 
   5   3   7       20.20       32.12      6.67 o 
 -10   4   7       12.82       37.18      7.25 o 
  -9   4   7       77.23       68.53      8.18 o 
  -8   4   7        2.50       11.80      4.65 o 
  -7   4   7        0.36        3.84      3.74 o 
  -6   4   7       26.72       26.61      4.54 o 
  -5   4   7        0.01        0.44      3.37 o 
  -4   4   7        6.28        3.84      3.57 o 
  -3   4   7        5.81       -1.83      3.51 o 
  -2   4   7       39.07       29.59      5.48 o 
  -1   4   7       28.25       36.83      7.14 o 
   0   4   7        2.13        4.10      4.07 o 
   1   4   7      281.38      261.19     11.08 o 
   2   4   7      237.71      227.65      9.37 o 
   3   4   7        0.04        0.96      4.64 o 
   4   4   7       71.62       61.49      6.80 o 
   5   4   7       37.59       41.01      6.93 o 
  -9   5   7       31.74       25.72      6.49 o 
  -8   5   7       12.30       19.22      6.07 o 
  -7   5   7        0.00        3.48      3.79 o 
  -6   5   7       69.40       75.89      5.99 o 
  -5   5   7       10.21        7.88      3.70 o 
  -4   5   7        9.38       10.90      6.03 o 
  -3   5   7       40.33       38.93      4.88 o 
  -2   5   7      233.66      201.47      9.53 o 
  -1   5   7        1.08       -0.45      5.87 o 
   0   5   7        0.28       -3.92      3.92 o 
   1   5   7      113.10      101.07      6.71 o 
   2   5   7        0.46       -4.05      4.06 o 
   3   5   7       36.63       32.41      6.02 o 
   4   5   7       80.65       92.13      8.56 o 
   5   5   7        3.16       15.12      7.80 o 
  -9   6   7       16.83       32.32      6.60 o 
  -8   6   7        0.67       18.32      5.20 o 
  -7   6   7       58.62       71.41      6.86 o 
  -6   6   7       14.40       12.00      4.03 o 
  -5   6   7       32.47       40.41      5.11 o 
  -4   6   7       91.33       75.33      5.95 o 
  -3   6   7       48.05       44.28      5.00 o 
  -2   6   7       30.15       24.53      5.25 o 
  -1   6   7        6.40        7.56      4.97 o 
   0   6   7       74.95       85.83      6.14 o 
   1   6   7      118.06      101.49      6.89 o 
   2   6   7       48.34       42.36      5.47 o 
   3   6   7       30.38       31.72      6.00 o 
   4   6   7        4.50       10.18      5.42 o 
   5   6   7       11.05       22.69      6.22 o 
  -9   7   7        2.34       17.65      6.35 o 
  -8   7   7        0.32        4.12      8.55 o 
  -7   7   7        0.34        4.25      5.33 o 
  -6   7   7       15.23       20.19      4.72 o 
  -5   7   7       52.38       63.56      5.75 o 
  -4   7   7        0.18       -0.59      3.39 o 
  -3   7   7      186.70      168.45      7.89 o 
  -2   7   7      161.42      162.94      8.91 o 
  -1   7   7      158.54      153.31      8.54 o 
   0   7   7      924.45      868.46     16.67 o 
   1   7   7       17.24       24.17      4.83 o 
   2   7   7        4.76        3.64      5.96 o 
   3   7   7        0.78        2.53      4.51 o 
   4   7   7       21.75       26.03      6.86 o 
   5   7   7        2.08       14.12      9.45 o 
  -9   8   7        0.37        5.46      5.78 o 
  -8   8   7       35.09       38.43      6.74 o 
  -7   8   7       18.45       24.39      6.06 o 
  -6   8   7        1.02        1.25      4.51 o 
  -5   8   7        2.75        6.69      4.07 o 
  -4   8   7      134.89      130.08      7.07 o 
  -3   8   7      145.50      156.36      7.72 o 
  -2   8   7       20.49       17.96      5.15 o 
  -1   8   7       76.53       83.27      7.45 o 
   0   8   7      384.70      379.23     11.08 o 
   1   8   7       57.12       65.97      6.09 o 
   2   8   7       12.90       23.17      8.08 o 
   3   8   7      110.17      107.07      8.24 o 
   4   8   7        9.73       15.02      5.23 o 
  -9   9   7       26.18       32.67      7.22 o 
  -8   9   7       21.24       32.26      7.19 o 
  -7   9   7        7.53       21.25      5.90 o 
  -6   9   7       97.99       89.91      7.66 o 
  -5   9   7       53.59       38.80      5.75 o 
  -4   9   7       21.10       21.92      4.44 o 
  -3   9   7       28.98       30.20      5.54 o 
  -2   9   7       12.73       11.17      4.97 o 
  -1   9   7       49.11       62.63      5.88 o 
   0   9   7        6.97       10.01      4.41 o 
   1   9   7       14.44       24.03      4.94 o 
   2   9   7       73.97       76.18      7.26 o 
   3   9   7        5.83       14.69      5.34 o 
   4   9   7        0.29       10.27      5.41 o 
  -9  10   7       40.65       52.47      7.92 o 
  -8  10   7       14.69       13.52      5.57 o 
  -7  10   7       23.68       29.11      7.70 o 
  -6  10   7       44.30       41.53      6.15 o 
  -5  10   7        3.45        7.56      4.30 o 
  -4  10   7       44.19       56.37      6.16 o 
  -3  10   7        9.64        9.36      4.91 o 
  -2  10   7       77.65       80.59      7.01 o 
  -1  10   7      648.90      598.12     16.00 o 
   0  10   7       70.83       78.26      6.31 o 
   1  10   7      194.50      187.03      9.71 o 
   2  10   7       85.94       97.71      9.82 o 
   3  10   7       52.21       68.15      7.22 o 
   4  10   7        0.68       13.63      5.84 o 
  -9  11   7        0.98       16.80      6.37 o 
  -8  11   7        4.45       16.47      6.30 o 
  -7  11   7       42.81       41.03      7.02 o 
  -6  11   7        0.15        7.11      4.99 o 
  -5  11   7        2.61       12.41      4.81 o 
  -4  11   7       39.01       45.78      5.80 o 
  -3  11   7       96.38      108.84      8.75 o 
  -2  11   7        2.32        0.50      4.45 o 
  -1  11   7      637.42      623.02     21.32 o 
   0  11   7      269.07      278.88     10.12 o 
   1  11   7       83.43       86.11      7.49 o 
   2  11   7        9.91       21.93      5.47 o 
   3  11   7       14.07       24.94      9.06 o 
   4  11   7       98.97      122.10     10.33 o 
  -8  12   7       20.20       31.79      7.27 o 
  -7  12   7      113.73      102.68      9.50 o 
  -6  12   7       99.92       83.46      8.55 o 
  -5  12   7       39.69       31.91      5.77 o 
  -4  12   7        4.24       13.54      4.79 o 
  -3  12   7       56.47       48.98      7.08 o 
  -2  12   7       24.96       34.94      6.62 o 
  -1  12   7      514.71      487.42     12.46 o 
   0  12   7       88.72      107.53      7.22 o 
   1  12   7       37.33       48.80      6.41 o 
   2  12   7       11.89       17.76      5.46 o 
   3  12   7       26.79       45.70      6.67 o 
   4  12   7        7.27       27.66      7.16 o 
  -8  13   7        0.19       17.23      6.21 o 
  -7  13   7        1.96        6.55      5.13 o 
  -6  13   7       21.26       21.39      6.29 o 
  -5  13   7       22.52       28.16      7.35 o 
  -4  13   7        0.01        6.81      4.66 o 
  -3  13   7       84.33       73.77     12.80 o 
  -2  13   7        2.89        7.98      5.24 o 
  -1  13   7      110.77      131.73      9.14 o 
   0  13   7       23.26       24.30      5.46 o 
   1  13   7        0.97        7.40      5.11 o 
   2  13   7       56.90       65.04      8.73 o 
   3  13   7       20.97       28.91      7.89 o 
  -8  14   7        0.24       17.19      6.68 o 
  -7  14   7        0.03        5.15      5.92 o 
  -6  14   7        0.58       18.15      6.10 o 
  -5  14   7       20.30       21.00      5.91 o 
  -4  14   7        8.33       14.15      4.87 o 
  -3  14   7       10.46       14.02      5.95 o 
  -2  14   7        2.85        1.80      5.24 o 
  -1  14   7       49.86       47.43      6.24 o 
   0  14   7      115.70      120.21      8.27 o 
   1  14   7        1.95       11.32      5.13 o 
   2  14   7        0.33       23.34     11.75 o 
   3  14   7       73.32      100.25      9.60 o 
  -7  15   7        3.84        1.99      6.08 o 
  -6  15   7       15.17       20.92      6.02 o 
  -5  15   7        0.76        8.50      5.48 o 
  -4  15   7        2.16       13.95      5.21 o 
  -3  15   7       35.95       35.58      7.09 o 
  -2  15   7       23.60       24.79      6.12 o 
  -1  15   7        6.77        5.55      4.71 o 
   0  15   7        6.74       24.69      5.83 o 
   1  15   7      129.92      141.01     10.35 o 
   2  15   7        1.80       13.03      7.99 o 
   3  15   7      134.00      181.99     12.40 o 
  -7  16   7        0.69        3.84      6.19 o 
  -6  16   7       80.66       81.38      9.05 o 
  -5  16   7        3.74       10.08      6.94 o 
  -4  16   7        0.09        9.06      6.37 o 
  -3  16   7       68.10       43.93      7.36 o 
  -2  16   7      198.01      202.00     11.82 o 
  -1  16   7       33.47       26.51      7.77 o 
   0  16   7        2.06        8.03      5.19 o 
   1  16   7        8.61       22.14      7.15 o 
   2  16   7        0.49        7.17      6.12 o 
  -6  17   7        2.91       13.49      6.14 o 
  -5  17   7        0.21       11.64      5.59 o 
  -4  17   7       46.64       47.88     14.86 o 
  -3  17   7       48.61       47.32     10.89 o 
  -2  17   7      113.05      121.97      9.79 o 
  -1  17   7       69.27       77.04      9.47 o 
   0  17   7       11.60       14.58      6.61 o 
   1  17   7        1.44       19.69     11.01 o 
   2  17   7       93.56      121.05     15.51 o 
  -6  18   7        2.59       20.86      6.96 o 
  -5  18   7        0.31       19.25      6.71 o 
  -4  18   7        3.59       18.39      7.36 o 
  -3  18   7       45.01       52.26      7.42 o 
  -2  18   7       58.06       43.62      8.63 o 
  -1  18   7        2.40        6.27      7.92 o 
   0  18   7        0.68       13.28      6.88 o 
   1  18   7        1.05       18.83      8.17 o 
  -5  19   7        9.39       31.07      7.08 o 
  -4  19   7        1.61       10.51      7.37 o 
  -3  19   7       83.77       92.00     10.49 o 
  -2  19   7       50.91       63.46     11.89 o 
  -1  19   7       13.07        6.56      9.74 o 
   0  19   7        0.12        9.38      9.01 o 
   1  19   7       12.63       30.85     19.26 o 
  -4  20   7      195.04      209.03     14.80 o 
  -3  20   7       51.70       52.86     17.35 o 
  -2  20   7       13.97       39.57     10.79 o 
  -1  20   7        5.53       28.82     15.70 o 
   0  20   7       11.27       30.47      8.33 o 
  -2  21   7        1.56       13.64     12.68 o 
  -9   0   8      761.56      540.40     37.18 o 
  -8   0   8      524.80      371.74     21.34 o 
  -7   0   8       17.52       22.28      8.18 o 
  -6   0   8       23.37       25.05      9.70 o 
  -5   0   8       27.67       13.67      6.88 o 
  -4   0   8      337.44      274.45     19.61 o 
  -3   0   8      285.40      306.07     18.94 o 
  -2   0   8       55.91       50.03     10.96 o 
  -1   0   8      157.01      167.32     15.98 o 
   0   0   8       15.31        7.93      9.98 o 
   1   0   8      373.49      270.42     16.17 o 
   2   0   8       14.13       18.17      7.16 o 
   3   0   8       12.22       19.88      7.05 o 
   4   0   8       52.67       67.91     12.42 o 
  -9   1   8      234.63      203.16     16.37 o 
  -8   1   8       10.20        8.57      5.69 o 
  -7   1   8        0.37        6.60      4.54 o 
  -6   1   8       53.04       54.36      6.17 o 
  -5   1   8       22.17       30.37      5.28 o 
  -4   1   8      130.14      117.70      7.35 o 
  -3   1   8       18.82       13.38      6.46 o 
  -2   1   8       31.19       19.62      7.07 o 
  -1   1   8        4.33        6.81      6.11 o 
   0   1   8        6.59        1.80      6.09 o 
   1   1   8       47.97       44.82      5.61 o 
   2   1   8      103.42      100.23     12.61 o 
   3   1   8        0.10        9.71      6.44 o 
   4   1   8       42.70       46.03      7.11 o 
  -9   2   8      160.09      158.40      9.25 o 
  -8   2   8       36.38       29.03      4.93 o 
  -7   2   8        3.99        4.25      4.64 o 
  -6   2   8       15.10       19.95      5.03 o 
  -5   2   8       54.53       50.74      5.68 o 
  -4   2   8      673.41      581.17     13.82 o 
  -3   2   8      231.46      212.48     10.17 o 
  -2   2   8        4.96        9.96      6.22 o 
  -1   2   8        6.68        5.87      6.24 o 
   0   2   8        0.01       -5.82      5.82 o 
   1   2   8       49.24       59.41      5.87 o 
   2   2   8       30.42       27.20      5.23 o 
   3   2   8       40.05       31.20      5.54 o 
   4   2   8       22.41       44.57      7.08 o 
  -9   3   8       15.71       28.90      6.98 o 
  -8   3   8       36.48       48.73      7.88 o 
  -7   3   8       41.23       45.11      8.96 o 
  -6   3   8        2.31       -0.13      4.72 o 
  -5   3   8        3.28       -0.77      4.54 o 
  -4   3   8        0.26       -4.44      4.44 o 
  -3   3   8        1.15        2.73      4.63 o 
  -2   3   8        2.42       11.37      6.37 o 
  -1   3   8      156.19      175.65     13.26 o 
   0   3   8       59.49       61.13      8.37 o 
   1   3   8       90.14       90.09      6.71 o 
   2   3   8        7.65        2.10      5.40 o 
   3   3   8       53.73       72.42      7.35 o 
   4   3   8       16.99       26.89      8.19 o 
  -9   4   8       63.97       71.40      9.42 o 
  -8   4   8        0.00       13.74      4.76 o 
  -7   4   8        3.01       13.09      5.93 o 
  -6   4   8        1.14        6.17      5.07 o 
  -5   4   8       28.63       32.83      4.92 o 
  -4   4   8       20.34       23.04      6.20 o 
  -3   4   8        0.00       -1.70      4.63 o 
  -2   4   8        0.74        6.25      6.10 o 
  -1   4   8       20.52       24.30      7.19 o 
   0   4   8       25.91       36.16      7.83 o 
   1   4   8        1.21        7.41      4.35 o 
   2   4   8        0.84        3.67      4.53 o 
   3   4   8       10.82       12.53      5.36 o 
   4   4   8       11.72       23.49      8.90 o 
  -9   5   8        0.23       11.43      7.93 o 
  -8   5   8       14.16       22.23      5.52 o 
  -7   5   8       24.78       35.96      5.34 o 
  -6   5   8        0.12        6.91      5.58 o 
  -5   5   8        2.27        8.97      3.97 o 
  -4   5   8      103.97      103.78      6.80 o 
  -3   5   8       28.36       21.44      6.18 o 
  -2   5   8      103.13      103.32     10.77 o 
  -1   5   8       41.80       55.26      8.94 o 
   0   5   8        1.33        2.71      5.89 o 
   1   5   8      198.29      184.38     10.06 o 
   2   5   8        9.74        6.74      4.55 o 
   3   5   8        0.65       12.97      5.15 o 
   4   5   8       26.51       30.79     11.02 o 
  -9   6   8        2.66       22.60      7.34 o 
  -8   6   8       19.94       29.56     10.20 o 
  -7   6   8       95.65       89.86      8.18 o 
  -6   6   8       43.50       37.37      5.13 o 
  -5   6   8       18.28       30.05      4.92 o 
  -4   6   8      127.86      116.95     11.41 o 
  -3   6   8        0.23        2.68      4.74 o 
  -2   6   8      175.77      171.30     11.17 o 
  -1   6   8       83.55       82.16      8.83 o 
   0   6   8        2.08        0.71      6.00 o 
   1   6   8      201.84      182.45     10.15 o 
   2   6   8        0.04        6.71      4.86 o 
   3   6   8        1.05       -0.14      6.04 o 
  -9   7   8       29.25       47.68      7.75 o 
  -8   7   8       15.67       21.68      5.96 o 
  -7   7   8       26.03       25.61      5.76 o 
  -6   7   8       18.85       18.98      7.89 o 
  -5   7   8       87.59       92.51      8.38 o 
  -4   7   8       57.43       54.99      6.53 o 
  -3   7   8        0.19        1.90      4.49 o 
  -2   7   8      531.59      503.95     16.86 o 
  -1   7   8      305.80      289.31     14.32 o 
   0   7   8      100.78      109.87      9.90 o 
   1   7   8        7.14        9.29      5.31 o 
   2   7   8       15.63       19.09      5.72 o 
   3   7   8        7.48       14.27      5.64 o 
  -8   8   8        2.99        8.54      5.61 o 
  -7   8   8       67.05       58.82      8.60 o 
  -6   8   8      146.76      119.08      9.39 o 
  -5   8   8        0.64        7.96      5.02 o 
  -4   8   8        0.80        2.15      4.56 o 
  -3   8   8       73.87       65.30      6.92 o 
  -2   8   8      276.36      281.08     13.70 o 
  -1   8   8      547.19      493.75     17.97 o 
   0   8   8        3.72       10.07      6.62 o 
   1   8   8       28.59       24.33      5.82 o 
   2   8   8        2.79        6.71      6.01 o 
   3   8   8        5.71       12.18      6.59 o 
  -8   9   8        0.26       11.35      6.20 o 
  -7   9   8       12.63       12.96      5.30 o 
  -6   9   8       74.92       97.10      7.99 o 
  -5   9   8       84.55      117.43      8.91 o 
  -4   9   8       57.20       67.61      7.02 o 
  -3   9   8       51.65       49.51      6.50 o 
  -2   9   8      146.35      147.48     10.97 o 
  -1   9   8      430.45      390.74     15.56 o 
   0   9   8      272.90      236.67     13.16 o 
   1   9   8       50.08       58.36      8.08 o 
   2   9   8       16.04       41.63      8.32 o 
   3   9   8        0.52       16.48      6.75 o 
  -8  10   8        8.34       29.63     11.50 o 
  -7  10   8        5.04       14.80      5.29 o 
  -6  10   8       89.60       92.78      7.96 o 
  -5  10   8       38.17       37.57     12.37 o 
  -4  10   8        4.05        4.60      5.65 o 
  -3  10   8      114.96      114.71      8.17 o 
  -2  10   8      262.29      264.25     11.49 o 
  -1  10   8      855.25      774.58     21.44 o 
   0  10   8        1.00        3.88      6.59 o 
   1  10   8        8.82       11.16      6.38 o 
   2  10   8        4.91        9.78      5.12 o 
   3  10   8        0.28       17.06      5.95 o 
  -8  11   8        6.41       15.78      6.41 o 
  -7  11   8       44.23       55.36      7.73 o 
  -6  11   8       17.23       30.37      8.05 o 
  -5  11   8       14.44       23.27      5.22 o 
  -4  11   8       19.12       25.09      6.73 o 
  -3  11   8       79.36      104.25     11.75 o 
  -2  11   8        5.50        6.89      5.17 o 
  -1  11   8       65.09       66.76      8.39 o 
   0  11   8        1.36       10.79      9.41 o 
   1  11   8        0.25       15.29      6.06 o 
   2  11   8        0.11       13.85      5.71 o 
  -7  12   8       40.28       41.33      9.66 o 
  -6  12   8       73.35       75.94      8.50 o 
  -5  12   8       96.27      102.01      8.21 o 
  -4  12   8        1.25       15.88      6.23 o 
  -3  12   8      117.07      128.53     10.06 o 
  -2  12   8      282.05      293.08     27.97 o 
  -1  12   8        0.00        0.23      6.03 o 
   0  12   8       15.12       14.73      7.50 o 
   1  12   8        3.45        6.55      5.99 o 
   2  12   8       28.25       54.36     12.87 o 
  -7  13   8       22.32       35.57      7.10 o 
  -6  13   8        3.99       14.03      6.09 o 
  -5  13   8        2.23        2.51      5.77 o 
  -4  13   8       15.15       11.95      6.22 o 
  -3  13   8       79.27       77.64      8.57 o 
  -2  13   8        3.69        9.55     11.13 o 
  -1  13   8       47.08       45.94      9.08 o 
   0  13   8        0.25        5.65      6.81 o 
   1  13   8       54.43       67.43      8.37 o 
   2  13   8       52.48       83.05      8.05 o 
  -7  14   8        0.20        1.66      7.13 o 
  -6  14   8       26.99       36.02      7.17 o 
  -5  14   8        6.36        7.83      7.18 o 
  -4  14   8        9.74       14.67      6.66 o 
  -3  14   8       48.16       44.62      7.36 o 
  -2  14   8       88.43       88.95      9.01 o 
  -1  14   8       47.78       38.69     11.23 o 
   0  14   8       43.92       55.92     18.31 o 
   1  14   8        6.63       20.79      6.84 o 
  -6  15   8        5.74        7.81      5.92 o 
  -5  15   8        4.41        6.09      6.89 o 
  -4  15   8       28.13       27.56      6.95 o 
  -3  15   8       26.22       27.70      6.75 o 
  -2  15   8        0.33       12.30      5.96 o 
  -1  15   8       36.25       58.45     11.99 o 
   0  15   8       37.64       50.39     17.79 o 
   1  15   8        0.70       10.37      9.31 o 
  -6  16   8       16.58       36.85      7.31 o 
  -5  16   8        2.97        5.76      7.23 o 
  -4  16   8      103.79      122.21     13.12 o 
  -3  16   8       75.96       74.43      8.59 o 
  -2  16   8       38.41       58.23      7.72 o 
  -1  16   8        0.15       15.64      9.60 o 
   0  16   8        0.42       16.45     15.36 o 
  -5  17   8       79.36       94.93     23.23 o 
  -4  17   8        0.11        9.25      6.74 o 
  -3  17   8      203.21      189.24     12.09 o 
  -2  17   8       26.71       29.08      8.25 o 
  -1  17   8       23.67       40.33     11.55 o 
   0  17   8       21.24       14.12     17.62 o 
  -4  18   8       96.92      103.70     11.71 o 
  -3  18   8        0.16       13.02      6.37 o 
  -2  18   8        3.03       18.38      9.82 o 
  -1  18   8        1.12       27.77     17.14 o 
  -8   1   9       17.62       19.65      5.94 o 
  -7   1   9        1.38       10.79      5.12 o 
  -6   1   9       25.39       16.03      5.30 o 
  -5   1   9        9.01       11.69      5.08 o 
  -4   1   9       44.16       36.90      7.86 o 
  -3   1   9       23.79       28.46      7.69 o 
  -2   1   9        8.01       12.32      7.11 o 
  -1   1   9      129.64      152.82     11.67 o 
   0   1   9        5.70        9.53      6.70 o 
   1   1   9        1.25        9.76      8.59 o 
   2   1   9       41.63       55.90      8.61 o 
  -8   2   9       17.16       37.06      8.09 o 
  -7   2   9       21.28       28.92      6.06 o 
  -6   2   9        4.15       10.08      5.07 o 
  -5   2   9       99.16       97.28      7.52 o 
  -4   2   9       16.82       16.40      6.99 o 
  -3   2   9        8.65       10.79      6.95 o 
  -2   2   9       18.98       27.34      9.12 o 
  -1   2   9       37.74       50.05     11.22 o 
   0   2   9       98.06       98.18     10.39 o 
   1   2   9       17.42       21.56      7.29 o 
   2   2   9       13.27        9.90      8.21 o 
  -8   3   9        3.87       28.86      7.58 o 
  -7   3   9        0.65       14.10      6.93 o 
  -6   3   9       40.24       45.60      9.36 o 
  -5   3   9       59.21       65.49      7.24 o 
  -4   3   9       53.18       61.38     10.39 o 
  -3   3   9       24.15       13.53      7.25 o 
  -2   3   9       22.42       19.84      7.61 o 
  -1   3   9        1.34       10.68      7.08 o 
   0   3   9        9.41        9.31      6.94 o 
   1   3   9       33.91       32.80      7.81 o 
   2   3   9       33.13       33.83      8.06 o 
  -8   4   9       15.54       26.52      5.90 o 
  -7   4   9        0.41       17.65      6.82 o 
  -6   4   9        0.06       11.26      5.50 o 
  -5   4   9        0.56        1.26      5.34 o 
  -4   4   9       30.24       37.18      7.75 o 
  -3   4   9        3.59        5.98      6.21 o 
  -2   4   9       80.37       86.43      9.84 o 
  -1   4   9        1.43        2.92      6.29 o 
   0   4   9        1.09        7.74      7.12 o 
   1   4   9       15.68       22.57      7.10 o 
   2   4   9       55.05       59.81      9.24 o 
  -8   5   9       24.44       30.58      6.26 o 
  -7   5   9        2.25       11.01      5.48 o 
  -6   5   9       10.43       18.84      6.58 o 
  -5   5   9        1.03        9.57      5.54 o 
  -4   5   9       20.49       24.61      6.03 o 
  -3   5   9       41.91       45.97      8.10 o 
  -2   5   9       18.40       30.94      9.19 o 
  -1   5   9       83.50       70.79      9.03 o 
   0   5   9       41.96       51.24      8.82 o 
   1   5   9        2.29       10.97      7.73 o 
   2   5   9        8.97       27.62     10.05 o 
  -8   6   9        5.35       13.68      7.05 o 
  -7   6   9        0.04       15.43      7.11 o 
  -6   6   9        6.24       12.69      4.48 o 
  -5   6   9       29.98       29.46      6.52 o 
  -4   6   9       11.76       18.48      5.59 o 
  -3   6   9      155.67      183.80     14.37 o 
  -2   6   9      202.51      206.06     12.86 o 
  -1   6   9        0.53       -2.45      6.53 o 
   0   6   9       14.53       24.87      7.45 o 
   1   6   9        1.36        7.31      8.07 o 
   2   6   9       58.45       55.96     10.58 o 
  -8   7   9       18.40       20.35      6.39 o 
  -7   7   9        4.66       23.57      5.75 o 
  -6   7   9       32.54       43.76      6.25 o 
  -5   7   9        0.28       -2.12      4.90 o 
  -4   7   9       14.68       13.67      5.53 o 
  -3   7   9       16.71       29.31      8.13 o 
  -2   7   9       92.62       98.93     10.15 o 
  -1   7   9        3.58        8.39      6.82 o 
   0   7   9        4.25       16.16      7.53 o 
   1   7   9       20.89       31.78      9.21 o 
   2   7   9        3.79       13.36      8.47 o 
  -7   8   9       51.25       53.72     11.96 o 
  -6   8   9        0.73        4.73      6.21 o 
  -5   8   9        1.07       -3.32      7.15 o 
  -4   8   9      115.80       92.93      8.64 o 
  -3   8   9       42.83       46.65      8.60 o 
  -2   8   9      187.71      179.81     20.59 o 
  -1   8   9       36.58       43.07      8.61 o 
   0   8   9        0.03        9.01      6.68 o 
   1   8   9       11.83       11.02      9.88 o 
  -7   9   9        0.61       20.08      5.99 o 
  -6   9   9        0.01        0.05      6.02 o 
  -5   9   9        0.01        9.88      6.06 o 
  -4   9   9        1.88        7.27      5.92 o 
  -3   9   9       49.01       52.22      9.28 o 
  -2   9   9       67.50       76.85      9.44 o 
  -1   9   9       76.73       96.74     10.25 o 
   0   9   9        0.12        4.27      6.97 o 
   1   9   9        3.15       11.16      8.60 o 
  -7  10   9        1.96       18.86      6.24 o 
  -6  10   9       11.14       18.38      7.30 o 
  -5  10   9        4.82        6.61      6.10 o 
  -4  10   9        2.92       10.48      6.48 o 
  -3  10   9      121.90      156.89     11.81 o 
  -2  10   9       20.93       17.47      7.21 o 
  -1  10   9       31.91       54.13      8.88 o 
   0  10   9        2.96        4.83      7.68 o 
   1  10   9        2.59       13.91      8.92 o 
  -7  11   9        0.13       47.37     11.72 o 
  -6  11   9        2.42       10.62      6.35 o 
  -5  11   9       24.90       25.06      7.40 o 
  -4  11   9      136.16      134.80     10.87 o 
  -3  11   9      512.62      435.82     20.02 o 
  -2  11   9       18.58       17.00      7.01 o 
  -1  11   9        2.84       13.46      6.90 o 
   0  11   9        0.50       14.13      8.46 o 
  -6  12   9        3.63        3.91      9.97 o 
  -5  12   9        2.34       12.18      7.03 o 
  -4  12   9       21.19       34.65      7.31 o 
  -3  12   9       87.66      102.08     12.09 o 
  -2  12   9       14.77       22.84      8.53 o 
  -1  12   9        1.52       17.45      7.16 o 
   0  12   9       14.24       19.12      8.63 o 
  -6  13   9       13.42       12.68      7.77 o 
  -5  13   9       11.21        8.47      6.68 o 
  -4  13   9        9.59       23.67      7.08 o 
  -3  13   9       58.96       69.48     10.67 o 
  -2  13   9        3.04        0.44      7.99 o 
  -1  13   9        6.14       15.84      9.82 o 
   0  13   9        1.12        7.40     16.04 o 
  -5  14   9        0.95       10.46      7.18 o 
  -4  14   9        1.63       16.26      7.06 o 
  -3  14   9        0.18       12.34      8.24 o 
  -2  14   9       19.45       32.09      9.29 o 
  -1  14   9       16.21       25.19     11.70 o 
  -4  15   9       13.31       25.28      7.05 o 
  -3  15   9        0.99        0.61      6.58 o 
  -2  15   9        2.60       -4.57      9.60 o 
  -7   0  10       33.51       28.66      8.86 o 
  -6   0  10       78.48      110.44     15.90 o 
  -5   0  10       23.23       15.44     10.31 o 
  -4   0  10        4.50       -1.55     10.08 o 
  -3   0  10       47.61       48.07     13.01 o 
  -2   0  10        6.52       15.95     11.05 o 
  -1   0  10       50.85       78.47     14.95 o 
   0   0  10       32.78       35.62     21.70 o 
  -7   1  10       14.64       28.14      6.81 o 
  -6   1  10      207.58      187.88     18.46 o 
  -5   1  10       38.27       29.55      8.46 o 
  -4   1  10       14.20       23.83     10.09 o 
  -3   1  10       53.45       61.35      9.27 o 
  -2   1  10        6.81       20.00      8.18 o 
  -1   1  10       82.94       76.61     10.97 o 
   0   1  10        0.14       -3.09      7.30 o 
  -7   2  10        0.01        5.91      6.03 o 
  -6   2  10       12.39       21.40      7.51 o 
  -5   2  10        3.77        8.30      7.40 o 
  -4   2  10        5.77       14.91      7.33 o 
  -3   2  10        3.49        9.04      7.11 o 
  -2   2  10       34.26       49.99      9.42 o 
  -1   2  10       11.82        6.11      7.61 o 
   0   2  10        0.93        6.90      7.43 o 
  -7   3  10       32.35       54.77      7.44 o 
  -6   3  10       37.97       42.04      7.49 o 
  -5   3  10        0.69        6.26      7.16 o 
  -4   3  10       56.45       77.70      9.74 o 
  -3   3  10        2.76       -0.80      6.72 o 
  -2   3  10       27.90       28.51      8.72 o 
  -1   3  10        0.19        3.89      7.83 o 
   0   3  10        0.04       10.21      7.84 o 
  -6   4  10       12.70       17.26      6.26 o 
  -5   4  10        0.23        3.23      7.16 o 
  -4   4  10        3.06        1.96      7.26 o 
  -3   4  10       16.44       17.14      7.88 o 
  -2   4  10        1.47       10.22      7.81 o 
  -1   4  10       37.53       39.99      9.24 o 
   0   4  10        9.75       14.82      8.10 o 
  -6   5  10       11.63       13.14      6.15 o 
  -5   5  10       20.19       43.07      8.69 o 
  -4   5  10       19.33       20.62      8.09 o 
  -3   5  10        0.57       -5.42      7.06 o 
  -2   5  10       42.38       50.47      9.36 o 
  -1   5  10       48.78       62.70      9.85 o 
   0   5  10        0.71       13.39      8.00 o 
  -6   6  10        7.69        9.73      7.15 o 
  -5   6  10        3.27       24.53      7.80 o 
  -4   6  10      133.32      128.21     11.64 o 
  -3   6  10       46.48       48.55      9.37 o 
  -2   6  10        1.11       16.68      7.95 o 
  -1   6  10        1.77        9.88      7.64 o 
  -6   7  10        3.09        2.20      6.85 o 
  -5   7  10        0.17       16.05      7.27 o 
  -4   7  10      253.53      272.16     19.83 o 
  -3   7  10      122.98      108.20     11.60 o 
  -2   7  10        0.16        4.55      7.34 o 
  -1   7  10        0.82       13.97      8.33 o 
  -5   8  10        2.05        8.48      8.94 o 
  -4   8  10        0.09        3.14      7.36 o 
  -3   8  10      277.08      307.02     16.34 o 
  -2   8  10       55.86       59.16      9.72 o 
  -1   8  10        2.68        1.19      7.34 o 
  -5   9  10       33.32       35.30     11.42 o 
  -4   9  10      158.77      176.40     19.91 o 
  -3   9  10      178.50      184.04     13.29 o 
  -2   9  10        8.24       23.30      8.21 o 
  -4  10  10        3.69        5.38      9.41 o 
  -3  10  10       33.31       38.84     18.33 o 
                                                 
